# Supplementary material for: The extracellular chaperone Clusterin enhances Tau aggregate seeding in a cellular model
Source: Nat Commun. 2021 Aug 11;12:4863. doi: 10.1038/s41467-021-25060-1 (PMC8357826; doi:10.1038/s41467-021-25060-1)
Supplement: Supplementary file 3 — Source Data [file 41467_2021_25060_MOESM3_ESM.xlsx]

## Sheet: Fig. 1
Fig. 1b. ThT fluorescence intensity (S1/R1, lowest data point substracted)
TauRD
Time (h)	Rep 1	Rep 2	Rep 3	Rep 4	Rep 5	Rep 6	Rep 7	Rep 8	Rep 9	Rep 10		Average	SD	SEM
0	0	0	0	0	0	0	0	0	0	0		0	0	0
0.166667	10081.7	27392.3	5318.13	8034.79	37858.6	21003.7	0	20405.4	66966.1	52522.3		24958.3	21729.4	6871.45
0.333333	75741.1	79460.6	82268.6	65781.3	55456.8	95953.7	98329.6	78190.9	104635	69476.9		80529.4	15408.1	4872.46
0.5	70871.4	84383.2	72614.3	85195.4	71696.8	108186	69833	89067.8	79778.2	122090		85371.6	17372.2	5493.58
1	90819.7	90192.8	76588.5	82561.6	65055.5	95423.6	62326	107175	113816	113518		89747.7	18463.3	5838.61
2	99510.7	79498.3	64768.4	86572.5	71330.2	89120	64902.1	118761	112954	107603		89502	19691.5	6227.01
4	69466.2	71314.8	69068.4	84674.5	82175.8	91009.2	60497.4	91104	118961	105836		84410.7	18099.1	5723.44
6	83412.2	56411.8	58531.2	79721	64509.9	81736.5	61889.7	103816	114621	99267.1		80391.6	20372.8	6442.46
8	80348	68274.9	62324.7	59097	55725.3	81899.6	65132.8	104265	108067	107100		79223.5	20563.7	6502.82
TauRD/Clu (1:1)
Time (h)	Rep 1	Rep 2	Rep 3	Rep 4	Rep 5	Rep 6	Rep 7	Rep 8	Rep 9	Rep 10		Average	SD	SEM
0	629.445	1897.37	2573.2	916.012	0	355.797	8926.13	3669.19	2485.38	1244.8		2269.73	2601.96	822.812
1	0	0	0	0	5159.97	0	0	0	1358.82	108.654		662.745	1636.09	517.378
2	21476.5	1787.04	4097.52	586.439	679.462	8657.55	2420	2389.47	0	0		4209.4	6594.26	2085.29
2.5	41727.3	24097.9	22115	11412	0	29939.6	14763.2	10616.9	2064.89	4360.72		16109.7	13317.8	4211.46
3	42199.8	54360.4	59909.1	11810.7	18041	63492.7	55076	17782.8	3632.36	6664.66		33297	23901.7	7558.37
4	82005.4	47496.2	62864.8	66823.9	64916.9	53108.4	80673.5	76507.6	38299.6	67363.3		64006	14265.6	4511.18
6	64086.3	62500.5	52272.1	54727	51981.8	55191.1	63038.6	70119.4	62195.8	74587.9		61070.1	7569.73	2393.76
8	54596.9	36608.4	49798.8	55962.8	50472	49951.9	62346.1	59717.6	54471.2	55421.1		52934.7	7042.74	2227.11
Fig. 1c .% FRET pos. cells
TauRD (14ng)
Time (h)	Rep 1	Rep 2	Rep 3			Average	SD	SEM
0	0.0112	0.0348	0.0461			0.0307	0.0178076	0.0102812
0.166667	9.06	17.3	3.71			10.0233	6.84602	3.95255
0.333333	15.2	19.2	34.7			23.0333	10.2997	5.94652
0.5	30.2	20.5	33.9			28.2	6.92026	3.99541
1	21.2	25.6	37.2			28	8.26559	4.77214
2	18	21.9	23.3			21.0667	2.74651	1.5857
4	16.1	26.4	10.9			17.8	7.8886	4.55448
6	18.4	25.8	23.8			22.6667	3.82797	2.21008
8	10.6	17.2	25.3			17.7	7.36274	4.25088
TauRD (0.005ng)
Time (h)	Rep 1	Rep 2	Rep 3			Average	SD	SEM
0	0.0732	0.0286	0.0261			0.0426333	0.026501	0.0153004
0.166667	0.0432	0.105	0.083			0.0770667	0.0313243	0.0180851
0.333333	0.0614	0.185	0.209			0.1518	0.079203	0.0457279
0.5	0.121	0.191	0.212			0.174667	0.047648	0.0275096
1	0.0836	0.146	0.126			0.118533	0.031863	0.0183961
2	0.0717	0.0907	0.0671			0.0765	0.0125108	0.00722311
4	0.0735	0.0861	0.133			0.0975333	0.0313545	0.0181025
6	0.186	0.0551	0.0664			0.1025	0.0725335	0.0418772
8	0.0722	0.0741	0.0631			0.0698	0.00587963	0.0033946
TauRD/Clu (14ng)
Time (h)	Rep 1	Rep 2	Rep 3			Average	SD	SEM
0	0.126	0.0521	0.0383			0.0721333	0.0471574	0.0272264
1	0.147	0.0847	0.0752			0.1023	0.0390017	0.0225176
2	53.2	62.1	32.6			49.3	15.1318	8.73632
2.5	75.3	81	69.9			75.4	5.55068	3.20468
3	81.8	84.7	81.3			82.6	1.83576	1.05987
4	85	81.8	83.1			83.3	1.60935	0.929157
6	82.1	82.3	83.8			82.7333	0.929157	0.536449
8	81.6	85	79.4			82	2.82135	1.62891
TauRD/Clu (0.005ng)
Time (h)	Rep 1	Rep 2	Rep 3			Average	SD	SEM
0	0.0938	0.0455	0.0339			0.0577333	0.0317686	0.0183416
1	0.0115	0.0183	0.0368			0.0222	0.0130931	0.00755932
2	0.702	1.42	0.218			0.78	0.604784	0.349172
2.5	8.19	11.8	3.9			7.96333	3.95487	2.28335
3	22.4	22.4	11.3			18.7	6.40859	3.7
4	25.7	25.9	20.7			24.1	2.94618	1.70098
6	21.5	28.6	21.2			23.7667	4.18848	2.41822
8	28.1	19.8	17.6			21.8333	5.53745	3.19705
Calculated from Dat Supplementary Fig. 2e
Fig. 1e	Rep 1	Rep 2	Rep 3		Average	SD	SEM
TauRD	1.02105	1.00056	0.978387		1	0.021339	0.0123201
TauRD/Clu (1:1)	22.6838	27.8984	27.5477		26.0433	2.9147	1.6828
Calculated from Data Supplementary Fig. 4e
Fig. 1f	Rep 1	Rep 2	Rep 3		Average	SD	SEM
Lys TauRD-YFP/TauRD-mTurq	0.722458	1.61678	0.660765		1	0.535035	0.308903
Lys TauRD-YFP/TauRD-mTurq + Clu (1:2)	1.04938	1.13583	0.978581		1.0546	0.0787551	0.0454693
Lys TauRD-YFP/TauRD-mTurq + Clu (1:10)	11.4381	20.6541	14.7556		15.6159	4.66786	2.69499
Lys TauRD-YFP/TauRD-mTurq + Clu (1:20)	65.1581	65.4203	61.2795		63.9526	2.3187	1.3387

## Sheet: Fig. 2
Fig. 2a. ThT fluorescence intensity (S1/R1, lowest data point substracted)
FLTau
Time (days)	Rep 1	Rep 2	Rep 3	Rep 4	Rep 5		Average	SD	SEM
0	0	1664.79	908.445	4411.71	1526		1702.19	1650.87	738.29
1	63.8415	698.987	1944.32	1141.22	705.411		910.756	693.839	310.294
2	236.056	483.631	7.2118	0	1220.05		389.389	504.992	225.839
2.5	598.58	0	0		1391.14		497.431	659.25	329.625
3	1414.12	898.77	2419.38	1003.33	868.995		1320.92	651.653	291.428
3.5	1817.35	2882.38	5966.39		2619.57		3321.42	1820.57	910.287
4	4405.33	4800.55	10851.4	3420.19	0		4695.5	3926.35	1755.92
5	8938.45	8791.86	14834	8248.73	4361.89		9034.98	3746.75	1675.6
6	11310.8	12351		15961.6	15346.9		13742.6	2261.86	1130.93
7	13400.3	14062.1		16539.5	18883.8		15721.4	2504.07	1252.03
8	12730.7	13376.1	13304.9	18927.5	16851.5		15038.1	2716.01	1214.64
10	20251.6	13516.1		16014.2	15874.8		16414.2	2803.31	1401.65
12	11272.9	14332.9	12166.8		16665.4		13609.5	2408.54	1204.27
FLTau/Clu (1:1)
Time (days)	Rep 1	Rep 2	Rep 3	Rep 4	Rep 5		Average	SD	SEM
0	126.862	0	0	0	0		25.3725	56.7346	25.3725
2	1165.96	896.861			991.098		1017.97	136.548	78.8362
3	740.751	1302.3	1222.48	1162.98	1144.61		1114.62	217.872	97.4354
4	0	1316.78			1628.27		981.681	864.308	499.009
5	609.3	295.501	4405.48	2467.25	1081.33		1771.77	1690.23	755.894
6	2954.71	2627.69			15.4553		1865.95	1610.9	930.051
7	8075.09	7940.68	8866.44	11485.1	1861.62		7645.79	3534.06	1580.48
8	12689.8	16805.1	8543.15	14762.4	1522.91		10864.7	6051.25	2706.2
10	13554.2	17489.2	8347.06	13916.5	4668.68		11595.1	5061.94	2263.77
12	5390.84	8510.49	6822.51	13545.8	6728.56		8199.64	3187.01	1425.27
Fig. 2b .% FRET pos. cells
FLTau (183 ng)
Time (days)	Rep 1	Rep 2	Rep 3	Rep 4	Rep 5		Average	SD	SEM
0	0.0805	0.0154	0.0132				0.0363667	0.0382364	0.0220758
1	0.0973	0.0637	0.0553				0.0721	0.0222243	0.0128312
2	0.153	0.0923	0.382				0.2091	0.152781	0.088208
3	0.641	0.339	0.552				0.510667	0.155185	0.089596
4	8.09	3.47	0.951				4.17033	3.62066	2.09039
5	16.4	9.89	0.0176				8.7692	8.24851	4.76228
6			3.64	15.5	9.01		9.38333	5.93881	3.42877
8	23.1	18.5	5.3				15.6333	9.23977	5.33458
10			5.1	24.3	19.3		16.2333	9.96059	5.75075
12	14	11.9	2.32				9.40667	6.22641	3.59482
FLTau (4.6 ng)
Time (days)	Rep 1	Rep 2	Rep 3	Rep 4	Rep 5		Average	SD	SEM
0	0.0618	0.0308	0.02				0.0375333	0.0216982	0.0125275
1	0.0221	0.011	0.0265				0.0198667	0.0079877	0.0046117
2	0.0354	0.0199	0.0353				0.0302	0.0089202	0.00515008
3	0.0287	0.0176	0.0353				0.0272	0.00894483	0.0051643
4	0.456	0.126	0.0374				0.206467	0.220596	0.127361
5	0.63	0.557	0.0308				0.405933	0.326919	0.188747
6			0.183	0.849	0.933		0.655	0.410916	0.237242
8	1.14	0.932	0.0747				0.715567	0.564667	0.326011
10			0.114	1.78	1.53		1.14133	0.898435	0.518712
12	0.808	0.383	0.0814				0.424133	0.365042	0.210757
FLTau/Clu (183 ng)
Time (days)	Rep 1	Rep 2	Rep 3			Average	SD	SEM
0	0.0295	0.047	0.0428			0.0397667	0.00913583	0.00527457
2	0.129	0.274	0.359			0.254	0.116297	0.0671441
3	0.214	0.712	0.235			0.387	0.281654	0.162613
4	0.297	1.04	1.8			1.04567	0.751516	0.433888
5	1.32	9.63	1.49			4.14667	4.74947	2.74211
6	15.2	36	13.4			21.5333	12.5608	7.25197
7	25.7	56.9	23.1			35.2333	18.8089	10.8593
8	18.6	41.1	45.5			35.0667	14.4293	8.33073
10	22.5	49.5	68.4			46.8	23.0688	13.3188
12	18.3	52.6	72.6			47.8333	27.462	15.8552
FLTau/Clu (4.6 ng)
Time (days)	Rep 1	Rep 2	Rep 3			Average	SD	SEM
0	0.0401	0.0494	0.0587			0.0494	0.0093	0.00536936
2	0.0633	0.0376	0.0223			0.0410667	0.0207187	0.0119619
3	0.036	0.0471	0.06			0.0477	0.0120112	0.0069347
4	0.0267	0.071	0.0592			0.0523	0.0229419	0.0132455
5	0.0836	0.323	0.0623			0.1563	0.144759	0.0835765
6	0.765	2.59	0.552			1.30233	1.12023	0.646763
7	1.65	16.3	1.62			6.52333	8.46685	4.88834
8	0.915	4.26	4.96			3.37833	2.16183	1.24813
10	0.902	8.85	19.1			9.61733	9.12323	5.2673
12	0.685	10.4	29.3			13.4617	14.5511	8.40109
Calculated from Data Supplementary Fig. 5a
Fig. 2d	Rep 1	Rep 2	Rep 3		Average	SD	SEM
FLTau	1.12601	0.893402	0.98059		1	0.117511	0.0678452
FLTau/Clu	70.1914	58.1949	31.2278		53.2047	19.9553	11.5212
Fig. 2f
Calculated from Data Supplementary Fig. 5e
Fig. 2g	Rep 1	Rep 2	Rep 3		Average	SD	SEM
- Clu	1.00124	0.857455	1.1413		1	0.141927	0.0819419
Clu 1_1	2.6533	1.92039	2.59872		2.39081	0.408304	0.235735
Clu 1_10	3.15467	2.61866	3.30105		3.02479	0.359255	0.207416

## Sheet: Fig. 3a_b_c
Fig. 3a. Immunoblots quantification by densitometry of total (T), supernatant (S) and pellet (P) fractions
TauRD (anti-Tau)	Rep 1	Rep 2	Rep 3	Rep 4	Rep 5	Rep 6		Average	SD	SEM
T	100	100	100	100	100	100		100	0	0
S	1.34129	1.33831	1.5165	1.94889	2.00104	0.92		1.51101	0.409835	0.167314
P	69.7156	79.7577	100.646	83.5671	73.6001	84.421		81.9513	10.7933	4.40636
TauRD/Clu (1:1) (anti-Tau)	Rep 1	Rep 2	Rep 3	Rep 4	Rep 5	Rep 6		Average	SD	SEM
T	100	100	100	100	100	100		100	0	0
S	13.1714	11.8353	7.34109	12.07	23.9635	15.8061		14.0312	5.58507	2.28009
P	54.6994	58.0529	76.6544	110.907	91.9468	55.7914		74.6753	23.0082	9.39308
TauRD/Clu (1:1) (anti-Clu)	Rep 1	Rep 2	Rep 3		Average	SD	SEM
T	100	100	100		100	0	0
S	88.0589	116.333	83.3952		95.9291	17.8237	10.2905
P	4.92877	18.3158	16.5536		13.266	7.27385	4.19956
Fig. 3b. % FRET pos. cells/ng TauRD (normalized) of soluble (S) and pellet (P) fractions
									Normalized
TauRD	Rep 1	Rep 2	Rep 3		Average	SD	SEM		Average	SEM
S	27.26	36.298	36.5		33.3527	5.27737	3.04689		1	0.0913538
P	3.178	2.9259	2.321		2.8083	0.440437	0.254286		0.0842002	0.00762417
									Normalized
TauRD/Clu (1:1)	Rep 1	Rep 2	Rep 3		Average	SD	SEM		Average	SEM
S	1522.5	1352.3	1610		1494.93	131.043	75.6577		44.822	2.26842
P	85.791	79.804	72.992		79.529	6.40393	3.69731		2.38449	0.110855
Fig. 3c. % FRET pos. cells/ng TauRD (Fold change)
Sup/PBS (TauRD ng)	Rep 1	Rep 2	Rep 3	Rep4
0	0.0155	0.0155	0.0155	0.0155
0.021	0.076	0.076	0.045	0.039
0.21	0.76	0.46	0.39	0.29
0.525	1.82	1.26	0.84	0.54
1.05	3.66	2.55	1.98	1.18
4.2	24.8	13.2	16.5	7.56
10.5	46.4	32.3	36	15.2
						Average	SD	SEM
Slope	4.57455	3.10266	3.52241	1.48687		3.17162	1.2825	0.64125
Slope (fold change)	1.44234	0.978256	1.1106	0.468803		1	0.404367	0.202184
Sup/Clu (TauRD ng)	Rep 1	Rep 2	Rep 3	Rep4
0	0.0155	0.0155	0.0155	0.0155
0.021	0.81	0.41	0.42	0.31
0.21	7.89	5.25	3.59	3.37
0.525	17.7	11.9	8.02	8.37
1.05	28.7	22.1	17.3	15.4
						Average	SD	SEM
Slope	27.5122	21.0723	16.2768	14.7441		19.9013	5.74546	2.87273
Slope (fold change)	8.67448	6.64402	5.132	4.64875		6.27481	1.81152	0.905761
Data used for linear fitting to calculate slope
	Rep 1	Rep 2	Rep 3	Rep4		Average	SD	SEM
Sup/PBS	1.44234	0.978256	1.1106	0.468803		1	0.404367	0.202184
Sup/Clu	8.67448	6.64402	5.132	4.64875		6.27481	1.81152	0.905761

## Sheet: Fig. 3d
Gcc(τ)	Replicate 1 (representative sample)									Gcc(τ)	Replicate 2									Gcc(τ)	Replicate 3									Gcc(τ)	Replicate 4
	Aggregation time (h)										Aggregation time (h)										Aggregation time (h)										Aggregation time (h)
Corr.Time[ms]	0	0.5	1	1.5	2	2.5	3	4		Corr.Time[ms]	0	0.5	1	1.5	2	2.5	3	4		Corr.Time[ms]	0	0.5	1	1.5	2	2.5	3	4		Corr.Time[ms]	0	0.5	1	1.5	2	2.5	3	4
0.000337498	-0.000897568	-0.00101802	-0.000584398	0.00314315	0.0570044	0.14079	0.239374	0.252535		0.000337498	0.000702439	0.00025911	0.00084038	0.00522273	0.44587	0.109737	0.0637691	0.0888714		0.000337498	0.00076528	0.000966316	5.35112e-05	0.00148955	0.124105	0.11473	0.257208	0.318872		0.000337498	0.00215506	-0.00135978	0.000444826	-0.000118052	0.0999605	0.105457	0.0910628	0.151843
0.000412498	0.00016598	-0.000593364	0.000407846	0.00175348	0.0555565	0.139434	0.235235	0.251587		0.000412498	0.00234706	0.000113911	-0.000886854	0.00529321	0.441776	0.106209	0.0647193	0.0901886		0.000412498	1.17108e-05	0.000352688	0.000809577	0.000905814	0.12353	0.113102	0.253063	0.313857		0.000412498	0.000881494	-0.000513315	-0.000344917	0.000168393	0.096886	0.103044	0.0947038	0.15087
0.000487498	6.88791e-05	0.000830014	-0.000640501	0.00199804	0.0555206	0.134515	0.239195	0.258198		0.000487497	-0.00148468	0.000900201	0.000138624	0.00549881	0.442832	0.10841	0.0622851	0.100895		0.000487497	0.000164501	0.000873278	0.00243294	0.000551773	0.122413	0.110934	0.258193	0.315109		0.000487497	0.000720295	-0.000619275	-0.000246318	0.000797657	0.101114	0.108279	0.0930821	0.146282
0.000562497	0.000707998	0.00113664	4.75538e-05	0.000635684	0.0533715	0.137375	0.232361	0.255333		0.000562497	-0.00113692	0.00215432	0.00172425	0.00502381	0.443885	0.106129	0.063039	0.0926344		0.000562497	0.00129446	0.000256245	0.00037509	3.70466e-05	0.126205	0.114256	0.255056	0.312407		0.000562497	-0.000188546	0.00060254	0.000446675	-0.000336139	0.0953225	0.106806	0.0917478	0.146196
0.000674997	0.000710083	0.000738524	0.00123836	0.000733688	0.0535536	0.136464	0.235556	0.255908		0.000674997	-0.000171504	0.00176059	0.000893513	0.0056269	0.444124	0.113556	0.0594687	0.0908092		0.000674997	0.000198614	0.000200611	0.000466364	0.000238825	0.122957	0.115129	0.255271	0.316023		0.000674997	0.000729774	-0.000305893	0.000563802	-0.00162357	0.0995183	0.107258	0.0928509	0.148605
0.000824996	0.00153213	-0.000910521	0.000393191	0.000922353	0.0541907	0.133889	0.237001	0.254243		0.000824996	0.000404232	0.000885967	0.000720572	0.00448067	0.443882	0.109512	0.063328	0.0913212		0.000824996	-9.31697e-05	0.000829066	0.00164586	-0.00117231	0.122151	0.112049	0.254347	0.312198		0.000824996	0.000491146	-0.000165085	0.000495875	0.000637404	0.0996622	0.10537	0.0918245	0.149708
0.000974995	0.000614183	-8.83922e-05	0.000942668	0.000507424	0.0549179	0.1346	0.235428	0.254722		0.000974995	0.00209225	0.00173034	0.000231724	0.00456102	0.445085	0.110887	0.0650489	0.0957453		0.000974995	0.000345692	0.000382363	0.000923125	0.00170411	0.123816	0.114626	0.257024	0.312662		0.000974995	0.0015795	-0.0011822	0.00049722	-0.000365568	0.0969738	0.105798	0.0927136	0.146883
0.00112499	-0.000131841	0.000110979	0.000248745	0.00265297	0.0534043	0.135456	0.237284	0.255098		0.00112499	-0.00142879	-0.000423916	-0.000385928	0.00421181	0.441273	0.107139	0.0606328	0.0966087		0.00112499	0.00105673	0.000370947	-0.000612625	2.24899e-05	0.122487	0.115468	0.254243	0.312895		0.00112499	-0.000604867	-0.000320138	-0.000607218	0.000200888	0.099185	0.105493	0.0904719	0.149154
0.00127499	-6.71219e-05	0.00129572	-0.000191724	0.000508654	0.0553497	0.136914	0.230673	0.256133		0.00127499	0.00368518	5.80876e-05	-0.000532181	0.00422698	0.442321	0.111507	0.0607422	0.0898514		0.00127499	0.00144063	-0.000505985	0.000289022	0.00107581	0.124467	0.113374	0.255361	0.311059		0.00127499	0.000482902	0.00056004	0.000124651	0.00106803	0.0976795	0.106665	0.092581	0.147069
0.00142499	-0.000670696	-0.00105915	-0.000255387	0.00135175	0.0542455	0.135076	0.236299	0.252359		0.00142499	0.00105759	-0.000238279	-0.000753292	0.00366544	0.444313	0.110803	0.0643718	0.0919151		0.00142499	0.000420576	0.000131685	0.00074481	0.000675438	0.122928	0.113399	0.258314	0.316558		0.00142499	0.000320307	-0.00120881	0.000271664	0.000352765	0.0981037	0.104235	0.0948157	0.147714
0.00157499	0.00117495	4.56832e-05	0.00110828	0.00114047	0.0563036	0.132316	0.232053	0.25657		0.00157499	0.00201673	0.00013345	0.000853059	0.00376121	0.441582	0.109656	0.0622001	0.0903391		0.00157499	-0.000696963	-0.000697992	0.00111993	0.000147601	0.12058	0.110734	0.258858	0.31398		0.00157499	-0.000129689	-0.00121221	-0.000141341	-0.00150085	0.0981804	0.106407	0.0928522	0.148301
0.00172499	-0.000342183	0.00110362	-0.000412383	0.000317762	0.0580331	0.135287	0.235388	0.253629		0.00172499	0.0010385	-0.00063037	0.00125591	0.00597125	0.444311	0.109189	0.0631525	0.093186		0.00172499	0.00048093	0.000764412	0.00101533	0.00099281	0.122372	0.113736	0.256548	0.313456		0.00172499	0.00119926	0.000224208	0.000377432	0.000625322	0.0967085	0.104584	0.0945432	0.145193
0.00194999	0.000311603	-0.000539639	-9.82433e-05	0.00210315	0.0554346	0.13747	0.234873	0.254324		0.00194999	0.00201406	-0.00013452	0.000456698	0.00531313	0.441875	0.108462	0.0631095	0.091242		0.00194999	0.00148475	0.00119439	0.000906074	0.000145189	0.12267	0.112562	0.253107	0.311892		0.00194999	0.000996324	-0.000588977	0.000482053	-0.000685364	0.0975711	0.105538	0.0934388	0.145994
0.00224999	0.000961684	0.000545744	0.00105906	0.000655542	0.055132	0.137273	0.235084	0.253701		0.00224999	0.000415884	0.00136389	0.000598744	0.0054001	0.443531	0.108244	0.0619629	0.0929353		0.00224999	0.000809928	-0.000737271	7.75561e-05	0.000176777	0.123611	0.112881	0.25519	0.31758		0.00224999	0.000447029	-0.000950891	3.52734e-05	-0.000534069	0.0971653	0.106748	0.0934575	0.146069
0.00254999	0.000720527	-0.000464562	0.000113605	0.00106304	0.0548194	0.135828	0.233449	0.25385		0.00254999	0.000414883	0.000538215	-0.000812612	0.00523768	0.443868	0.109568	0.0636947	0.0922503		0.00254999	0.000954389	0.000145338	0.000350924	0.000320675	0.122726	0.11326	0.257716	0.313942		0.00254999	0.000334261	0.000404807	-0.000222991	0.000538961	0.0981389	0.10524	0.0940749	0.147463
0.00284999	0.00140095	-0.00116681	0.000235298	0.001193	0.055539	0.137208	0.23377	0.254153		0.00284999	0.000777006	0.00111583	0.000179185	0.00404254	0.445155	0.110029	0.062054	0.092573		0.00284999	-0.000367341	0.000281925	0.000846454	0.00106796	0.124614	0.113615	0.256015	0.31508		0.00284999	0.00130091	-0.000354386	0.000199148	-0.000434889	0.0969869	0.107518	0.0926126	0.149083
0.00314998	0.00121037	-0.000566832	0.000837532	0.00138961	0.0559978	0.137275	0.234413	0.254169		0.00314998	-0.00042794	0.000532377	0.000616519	0.00474378	0.441252	0.108508	0.063309	0.0916442		0.00314998	0.000193044	0.000312017	-0.000412948	-2.57383e-05	0.123512	0.112725	0.256057	0.312036		0.00314998	-6.45275e-05	-3.06117e-05	0.000537465	-0.000192893	0.0982999	0.105351	0.092743	0.145927
0.00344998	0.000287421	0.000468487	0.000856195	0.000913183	0.0559028	0.13665	0.235285	0.255767		0.00344998	0.00073288	0.000891743	0.000611925	0.00460037	0.443407	0.108601	0.0616813	0.0950688		0.00344998	4.84561e-05	-0.000492086	0.000282882	0.000831038	0.123033	0.113509	0.254502	0.313234		0.00344998	0.00164412	-6.18366e-05	0.000212438	-0.000426366	0.0974551	0.105932	0.0936921	0.145461
0.00374998	0.000913144	-0.000656962	0.000363606	0.00194683	0.0549318	0.1355	0.233006	0.255962		0.00374998	0.0016873	-0.000221746	0.000707465	0.00448138	0.441926	0.109011	0.0624981	0.0939861		0.00374998	-3.95145e-05	0.000262391	0.000803147	0.000776003	0.123542	0.11417	0.255085	0.313343		0.00374998	0.000125076	-0.000361687	0.000307627	-0.000334369	0.096692	0.10632	0.0940473	0.148776
0.00404998	-0.000476335	-0.000184093	0.000484551	0.00172024	0.0565228	0.135596	0.232593	0.254357		0.00404998	0.000683031	0.000550936	0.000581536	0.00451563	0.444468	0.110966	0.060437	0.0943921		0.00404998	0.000955073	0.000963404	0.000660431	0.000354614	0.12393	0.116102	0.255556	0.312523		0.00404998	0.00144437	-0.000484469	0.001105	-0.000775323	0.0978561	0.106707	0.0938458	0.147834
0.00449998	-3.33442e-05	-0.000592491	0.0004905	0.00168578	0.055159	0.135526	0.235	0.254983		0.00449998	0.00102282	0.000582002	-0.000205519	0.00480602	0.443047	0.108849	0.063117	0.0943465		0.00449998	-0.000465348	-0.000557713	-0.000361442	0.000273436	0.123645	0.114407	0.255629	0.314		0.00449998	0.00103632	-0.000411926	0.000539037	-0.000336637	0.0971401	0.105954	0.0947961	0.147793
0.00509997	0.000796447	-1.81756e-05	0.000132505	0.00101996	0.0557216	0.137175	0.232836	0.254023		0.00509997	0.000749578	0.00051522	0.000576597	0.00413681	0.442166	0.108769	0.0630104	0.0918816		0.00509997	-0.000562827	0.000400553	8.54159e-05	0.000912178	0.123353	0.114078	0.255302	0.314496		0.00509997	0.000840476	-0.000126337	0.00033835	0.000202507	0.0974375	0.105359	0.0939867	0.148072
0.00569997	0.00106143	-0.000704621	-4.7912e-05	0.00160092	0.0558086	0.135015	0.234554	0.252598		0.00569997	0.00224547	-2.51502e-05	7.74266e-06	0.00465087	0.443704	0.110434	0.0636037	0.0910303		0.00569997	3.95045e-05	-0.00024656	0.000467369	0.000437263	0.123025	0.113576	0.254859	0.313674		0.00569997	0.00089173	0.00031	0.000640711	-0.000902416	0.0978333	0.106689	0.0930051	0.147949
0.00629997	8.92707e-05	-0.000632599	0.000639472	0.00130979	0.0569022	0.135165	0.235941	0.25384		0.00629997	-0.000171986	-5.54073e-05	0.000495765	0.00501939	0.442634	0.10864	0.0625439	0.0918491		0.00629997	6.95617e-05	-0.000116437	-0.000279876	-4.55038e-05	0.122111	0.11233	0.258217	0.315224		0.00629997	0.000731469	-0.00060995	0.000598365	7.23103e-05	0.0973124	0.106011	0.0929023	0.147549
0.00689996	0.000267331	-0.000138817	0.000302802	0.00106811	0.0559628	0.13613	0.23335	0.252668		0.00689996	0.000737982	0.000511352	0.00112549	0.00506816	0.441592	0.109363	0.0610634	0.093942		0.00689996	-0.000249054	-0.000537722	0.000581393	0.000300437	0.124284	0.112287	0.25653	0.313817		0.00689996	0.00138008	-0.000684145	1.44733e-05	0.000102839	0.0982523	0.106115	0.0949304	0.147677
0.00749996	0.000459904	-0.000627116	8.36642e-05	0.00121897	0.0563963	0.134928	0.234719	0.254627		0.00749996	0.00172316	-9.53583e-05	0.00090024	0.00578458	0.44286	0.109776	0.0636359	0.0924323		0.00749996	0.00037322	0.000173572	0.00105962	5.67817e-05	0.12454	0.113012	0.256142	0.312706		0.00749996	0.00123841	-0.000320636	-0.000634404	5.91495e-05	0.0974727	0.104494	0.0942132	0.146631
0.00809996	0.000747897	-0.000342985	0.000446843	0.00148824	0.0553614	0.134816	0.233734	0.254362		0.00809996	0.000146479	-0.000444029	0.000337068	0.0053048	0.442125	0.110957	0.0610883	0.0917484		0.00809996	0.000333068	-7.29032e-05	-7.09119e-05	0.000819636	0.123447	0.112438	0.254933	0.312999		0.00809996	0.000565427	-0.00016054	-3.6313e-05	0.000206699	0.0983889	0.105756	0.0948267	0.14723
0.00869996	0.000825468	-0.000764978	0.000180588	0.00102515	0.0549913	0.135495	0.232863	0.253573		0.00869995	0.00103567	-0.000338835	0.00115932	0.00495012	0.441431	0.109544	0.0620437	0.0924209		0.00869995	0.000250097	-0.000659518	-3.37124e-05	0.000830591	0.122684	0.113145	0.255626	0.313769		0.00869995	0.00114116	-0.000510605	-0.000103433	0.000181224	0.0970572	0.106097	0.0921242	0.147583
0.00959995	0.000569411	-0.000135754	0.000333197	0.00122483	0.0562173	0.135615	0.233887	0.255083		0.00959995	0.000559362	0.000281149	0.000695349	0.00570483	0.443455	0.109239	0.0619479	0.0924956		0.00959995	8.86568e-05	-1.23814e-05	0.000698113	0.000165007	0.123168	0.112805	0.255238	0.312677		0.00959995	0.000873549	-0.000292131	5.70541e-05	-0.000317181	0.0962319	0.105977	0.0933805	0.146492
0.0107999	0.000344598	-0.000267732	0.000225493	0.00129731	0.0548995	0.13564	0.234913	0.252735		0.0107999	0.00102229	-0.000211317	0.000330122	0.00522443	0.442868	0.108807	0.0628461	0.0923332		0.0107999	0.000424444	-0.000270756	0.000187151	0.000289785	0.123132	0.11316	0.255994	0.312994		0.0107999	0.000962782	-0.000283706	0.000801845	-0.00027371	0.0981474	0.105481	0.0927645	0.147329
0.0119999	0.0004439	-0.000556613	5.40994e-05	0.000805741	0.0556028	0.135106	0.235027	0.253991		0.0119999	0.000437316	0.000209438	0.000150271	0.00484803	0.442388	0.108551	0.0623765	0.0927109		0.0119999	0.000534735	-0.000150731	0.000499113	0.000708254	0.123865	0.11356	0.25619	0.313067		0.0119999	0.000884229	-0.000125291	0.000523484	1.34252e-05	0.0967437	0.10618	0.0945608	0.1466
0.0131999	0.000256289	0.000113864	0.000598695	0.00130542	0.0553732	0.135577	0.233699	0.25432		0.0131999	0.000914184	-0.000225832	0.000756843	0.00480062	0.443075	0.109644	0.0622775	0.0908357		0.0131999	0.000224139	2.98194e-05	0.000194689	0.00038585	0.12252	0.1121	0.255812	0.312614		0.0131999	0.000765967	-0.000521575	-0.000122475	0.000230504	0.095896	0.105953	0.0941287	0.146256
0.0143999	0.000513136	0.000227421	0.000735287	0.00107769	0.0552901	0.135862	0.232852	0.252379		0.0143999	0.000535348	0.000361734	5.34104e-05	0.0047318	0.442076	0.109265	0.0614294	0.0927363		0.0143999	0.000368475	0.000148113	-6.84581e-05	-9.96981e-05	0.123121	0.113831	0.255439	0.313147		0.0143999	0.000855717	-0.000181153	0.000549382	0.000365319	0.0969889	0.105228	0.0942384	0.146486
0.0155999	5.86412e-05	-0.000313117	0.000216806	0.00133193	0.0557169	0.134802	0.234703	0.253272		0.0155999	-0.000281348	0.000123346	0.000456824	0.00516635	0.441881	0.108923	0.061217	0.092391		0.0155999	0.000747599	0.000390763	0.00024355	0.000491095	0.124014	0.11339	0.253712	0.314611		0.0155999	0.000922943	-0.00059689	0.000528392	-6.81349e-05	0.0968526	0.105548	0.0943342	0.146191
0.0167999	0.000180939	-0.000140688	0.000672409	0.00147463	0.0554281	0.135774	0.232592	0.253486		0.0167999	0.000760396	0.00030353	-4.66382e-05	0.00528026	0.441902	0.107691	0.0616458	0.0924741		0.0167999	0.000220873	-0.000120715	0.000141031	3.38895e-05	0.122267	0.113756	0.255317	0.31302		0.0167999	0.00113401	-0.00066228	0.000255425	1.65458e-05	0.0968828	0.105265	0.0926703	0.147053
0.0179999	0.000677053	0.000158553	0.000282012	0.00091901	0.0546266	0.137069	0.23291	0.253487		0.0179999	0.000643418	-0.000338735	3.30832e-05	0.00475483	0.441761	0.10756	0.0618198	0.091895		0.0179999	4.306e-05	-0.000211854	0.00033913	5.16337e-05	0.123274	0.113048	0.255326	0.313446		0.0179999	0.000779288	-0.0001618	0.000666085	-6.60991e-05	0.0959565	0.105235	0.0936837	0.147012
0.0197999	0.000174174	-0.000144245	0.000339509	0.00116004	0.0557785	0.134616	0.233165	0.252752		0.0197999	0.000815705	8.96814e-05	-0.000493596	0.00515517	0.442146	0.109429	0.0623329	0.0923004		0.0197999	0.000472686	-0.000199715	0.000300827	1.24296e-05	0.122605	0.113166	0.254968	0.312659		0.0197999	0.000954451	-0.000355918	0.000572798	0.000147302	0.0971513	0.105595	0.09397	0.146489
0.0221999	0.000281546	-5.94542e-05	0.000342872	0.00110929	0.055136	0.135101	0.233221	0.252105		0.0221999	0.00109198	0.00029502	0.000440232	0.00486051	0.441796	0.108429	0.0606193	0.0918747		0.0221999	0.000562026	-6.07114e-05	0.000245525	0.000332394	0.122859	0.113044	0.255174	0.313082		0.0221999	0.000557343	-0.000312349	0.000615817	0.0001122	0.0965865	0.105121	0.0936793	0.14687
0.0245999	0.000324933	-0.000214516	0.000532005	0.00132912	0.0560817	0.135532	0.233222	0.252356		0.0245999	0.000319741	4.34445e-05	0.000256257	0.00510112	0.442126	0.108434	0.062367	0.0911106		0.0245999	0.000345056	-0.000223528	0.00025159	4.20398e-05	0.123024	0.112759	0.255081	0.312682		0.0245999	0.000899685	-0.000287405	0.000527589	0.000286947	0.0963882	0.105468	0.0933866	0.146267
0.0269999	0.000316532	-0.000207577	0.000179319	0.00105673	0.0553903	0.134617	0.232679	0.252915		0.0269999	0.000293101	-4.78433e-05	0.000217263	0.00507643	0.442101	0.108434	0.0616516	0.090818		0.0269999	0.000430572	-0.000149933	0.000139273	0.000157705	0.122678	0.112351	0.25526	0.312457		0.0269999	0.000901013	-0.000159604	0.000568626	7.77829e-05	0.0967444	0.105359	0.0934815	0.145858
0.0293999	0.000534558	-0.000225754	0.000458796	0.00136915	0.054857	0.135418	0.232092	0.252638		0.0293998	0.00038929	0.000256618	0.000260972	0.00489382	0.44209	0.108268	0.0607623	0.0910953		0.0293998	0.000149995	0.000150844	0.000424255	0.000363232	0.12252	0.113165	0.254615	0.312264		0.0293998	0.0010327	-0.000469057	6.9784e-05	0.000392646	0.0962679	0.104723	0.0928678	0.146076
0.0317998	0.000503356	-0.000303128	0.000279232	0.00132436	0.0553161	0.134876	0.232536	0.25247		0.0317998	0.000521149	0.000260609	0.000334103	0.00497405	0.442672	0.107753	0.0615571	0.0919732		0.0317998	0.000287109	-8.27691e-05	9.45157e-05	2.12518e-05	0.122817	0.112584	0.253936	0.31222		0.0317998	0.00105429	-0.00018486	0.000469185	0.000259285	0.0960005	0.105048	0.0932198	0.145779
0.0341998	0.000704379	-1.20617e-07	0.000422833	0.00108413	0.0551358	0.135622	0.23306	0.251922		0.0341998	0.00035384	-0.000341274	0.000187669	0.00521569	0.441527	0.107592	0.0612935	0.0918215		0.0341998	0.000571185	8.42431e-05	0.000113927	0.000437096	0.122633	0.11266	0.254716	0.312454		0.0341998	0.000529134	-0.000327208	0.00033662	8.62648e-05	0.0962834	0.104418	0.0933037	0.145942
0.0365998	0.000181593	-0.000423014	0.000224387	0.000980879	0.0556495	0.134852	0.231817	0.252343		0.0365998	0.000650965	0.000287661	0.000473281	0.00517582	0.441682	0.107112	0.0611391	0.0914234		0.0365998	0.00034753	7.41169e-05	0.000273115	0.000140265	0.121997	0.112912	0.254663	0.31235		0.0365998	0.000652204	-0.000279638	0.00062826	-7.87379e-05	0.0956899	0.104875	0.0919735	0.145934
0.0401998	0.000514547	-0.000511832	0.000294119	0.00119211	0.0557606	0.134826	0.23214	0.251434		0.0401998	0.000859153	0.000327333	3.35402e-05	0.00506916	0.441115	0.108262	0.0620645	0.0911585		0.0401998	0.000345667	-4.51211e-05	0.000186684	0.000153517	0.12295	0.112588	0.25515	0.311837		0.0401998	0.000832775	-0.000320084	0.000411237	9.83387e-05	0.0963983	0.10459	0.0936331	0.145462
0.0449998	0.000212283	3.32476e-05	0.000385233	0.00129796	0.054929	0.134663	0.231856	0.251242		0.0449998	0.000995455	0.000531053	0.000204028	0.00500297	0.4414	0.108227	0.0617986	0.0911067		0.0449998	0.000413018	0.00010024	0.000287499	0.000390222	0.122561	0.112343	0.254029	0.312265		0.0449998	0.000546181	-0.000343934	0.000425971	0.000141228	0.0960259	0.104292	0.0934244	0.145573
0.0497997	0.000381993	-0.000481753	0.000265628	0.00118668	0.0554376	0.135091	0.231493	0.2513		0.0497997	0.00081887	0.000494117	0.000294797	0.00502707	0.441033	0.108195	0.0608962	0.0907301		0.0497997	0.00034649	5.56921e-05	8.18105e-05	0.000323422	0.121927	0.112201	0.254691	0.312016		0.0497997	0.000793404	-0.000570624	0.000453397	9.98675e-06	0.0957833	0.104563	0.0930876	0.145066
0.0545997	0.000334427	-0.000254603	0.000373707	0.00102077	0.0557105	0.134347	0.231576	0.251272		0.0545997	0.000362685	-0.000171691	0.000120648	0.00471633	0.441025	0.107778	0.0616786	0.0902813		0.0545997	0.00056068	-4.15065e-05	0.000106346	0.000250751	0.121851	0.112719	0.254289	0.311702		0.0545997	0.000792465	-0.000389757	0.000669951	2.28664e-06	0.0958037	0.103987	0.0922166	0.145339
0.0593997	0.000348971	-0.000422574	0.000285081	0.00118125	0.0548444	0.134166	0.231374	0.251974		0.0593997	0.000611511	0.000100684	0.000172999	0.00463643	0.440416	0.107199	0.0609729	0.0903535		0.0593997	0.000374454	0.000140992	0.000191476	0.000489339	0.121855	0.112267	0.254412	0.311147		0.0593997	0.000850469	-0.000327704	0.000391762	0.000281294	0.0954073	0.104514	0.0929346	0.144769
0.0641997	0.000431508	-0.000554277	0.000363616	0.00127386	0.0554203	0.133853	0.23137	0.250949		0.0641997	0.000550829	-0.000500875	0.000109481	0.00483378	0.440814	0.10752	0.0608225	0.0906272		0.0641997	0.000230309	0.000165758	0.00036112	0.000362088	0.122565	0.112269	0.254067	0.311463		0.0641997	0.000848294	-0.000231223	0.000452886	9.29903e-05	0.095431	0.104397	0.0930173	0.144971
0.0689996	0.000459323	-0.000369341	0.000385	0.00126117	0.0550883	0.134209	0.231241	0.250477		0.0689996	0.000388808	0.000145786	0.000133961	0.0046603	0.440186	0.107552	0.0614659	0.0906061		0.0689996	0.000236487	0.000100098	-1.98464e-05	0.000212639	0.121177	0.112648	0.253556	0.310979		0.0689996	0.000805347	-0.000329756	0.000667282	2.26888e-05	0.095333	0.103858	0.0930262	0.144693
0.0737996	0.000493336	-0.000249645	8.15894e-05	0.00128208	0.0551955	0.134407	0.230956	0.250299		0.0737996	7.07226e-05	0.000378807	0.000251183	0.00527415	0.44041	0.107058	0.0606475	0.090757		0.0737996	0.000217296	6.03982e-05	0.000158587	0.000276835	0.121577	0.111978	0.253132	0.311593		0.0737996	0.000906476	-0.000311418	0.000441782	0.000140211	0.0959069	0.10379	0.0930009	0.144924
0.0809996	0.000579316	-0.000246343	0.000438395	0.00128615	0.0552676	0.133832	0.231132	0.25046		0.0809996	0.000689809	7.42092e-06	0.000321515	0.00476338	0.440257	0.106878	0.0606771	0.0903757		0.0809996	0.000202245	0.000125226	0.000181343	0.000133358	0.12175	0.11226	0.253421	0.310922		0.0809996	0.00089823	-0.000229047	0.000718057	0.000229571	0.0950177	0.103972	0.0928846	0.14423
0.0905995	0.000453901	-0.00027299	0.000375287	0.00116598	0.0551293	0.133922	0.230546	0.250301		0.0905995	0.000531832	0.000361545	0.000307966	0.00476311	0.43979	0.106901	0.0606343	0.0903656		0.0905995	0.000290867	2.8558e-05	0.000191117	0.000306046	0.121457	0.111929	0.25331	0.310954		0.0905995	0.000931276	-0.000433761	0.000434253	5.68704e-05	0.09495	0.103418	0.092689	0.143976
0.100199	0.000523577	-0.000145777	0.000520613	0.00128747	0.0554958	0.133914	0.230318	0.249688		0.100199	0.000846564	0.00011161	8.24069e-05	0.00490846	0.439085	0.107034	0.0606591	0.090002		0.100199	0.000309827	3.21117e-05	0.00014637	0.000155436	0.121364	0.111977	0.252722	0.310377		0.100199	0.000893429	-0.000303951	0.00042031	8.25636e-05	0.094421	0.103576	0.0923781	0.143945
0.109799	0.000497689	-0.000368179	0.000288738	0.00128108	0.0552906	0.133573	0.229937	0.248955		0.109799	0.000738813	9.9073e-05	0.000159945	0.00483836	0.439524	0.10679	0.0607513	0.0897707		0.109799	0.000233024	7.07785e-05	0.000216996	0.000101721	0.121102	0.111695	0.252542	0.310371		0.109799	0.000620838	-0.000388476	0.000510419	0.000131592	0.0946638	0.103291	0.0925659	0.143743
0.119399	0.000472318	-0.000400013	0.000499979	0.00127563	0.0551703	0.133267	0.229674	0.249031		0.119399	0.000683262	0.000125103	0.000130198	0.00474235	0.439106	0.106633	0.0602164	0.0896624		0.119399	0.000296441	0.00019251	0.000126969	0.000304687	0.120659	0.111853	0.252247	0.310025		0.119399	0.000808468	-0.000409213	0.000380937	0.000195738	0.0942165	0.103258	0.0921213	0.14321
0.128999	0.000539698	-0.00026552	0.000392681	0.00106783	0.0552409	0.133034	0.229155	0.249053		0.128999	0.000742685	7.00605e-05	0.000138029	0.00477464	0.438656	0.106605	0.0610048	0.0892041		0.128999	0.000314789	0.00012463	1.53681e-05	0.000104165	0.120644	0.111857	0.252017	0.309884		0.128999	0.000855226	-0.000339387	0.000456488	0.000204726	0.0941837	0.103107	0.0920109	0.143344
0.138599	0.000261793	-0.000214687	0.000507712	0.00133133	0.0550075	0.133101	0.229474	0.248498		0.138599	0.000741114	-0.000192485	7.77116e-05	0.00498888	0.438372	0.106302	0.0598235	0.0889777		0.138599	0.000494743	2.33814e-05	0.000123921	0.000154873	0.120556	0.111475	0.251287	0.309478		0.138599	0.000769772	-0.000317636	0.00051302	5.69201e-05	0.0941865	0.102554	0.0918953	0.142607
0.148199	0.000387314	-0.000433031	0.000381409	0.00108683	0.0550462	0.132944	0.228953	0.248168		0.148199	0.000552974	-6.12432e-05	5.15831e-05	0.00491728	0.437997	0.106441	0.0601494	0.0889043		0.148199	0.000492001	-0.000128771	0.000219491	0.000158959	0.120357	0.111591	0.251854	0.30911		0.148199	0.000801048	-0.000318442	0.000507798	0.000121577	0.0937739	0.10235	0.0916171	0.142636
0.162599	0.000498488	-0.000187022	0.000367238	0.00122557	0.0549494	0.132455	0.22808	0.24772		0.162599	0.000587752	0.000256718	0.000170379	0.00477383	0.437636	0.105618	0.0600046	0.0888889		0.162599	0.000270572	0.000134635	0.000232793	0.000360261	0.120178	0.110988	0.251026	0.30894		0.162599	0.000825674	-0.000285546	0.000463283	8.3815e-05	0.0933938	0.10225	0.0916831	0.141965
0.181799	0.000501552	-0.000231309	0.000322476	0.00117327	0.054993	0.132023	0.227526	0.247112		0.181799	0.00061833	-2.23396e-05	0.000251053	0.00482643	0.437237	0.105164	0.0600041	0.0883872		0.181799	0.000271838	2.92919e-05	0.000168228	0.000238843	0.119986	0.110832	0.250648	0.308415		0.181799	0.000694863	-0.000334502	0.000562537	0.000198118	0.0930972	0.102101	0.09148	0.141568
0.200999	0.000529362	-0.000283756	0.000317196	0.00119332	0.0550081	0.131805	0.227465	0.246679		0.200999	0.000690422	5.72496e-05	0.000119213	0.00467918	0.436572	0.105317	0.0600467	0.0884907		0.200999	0.000350885	-8.32475e-06	0.000186192	0.000409675	0.119776	0.110688	0.249918	0.308244		0.200999	0.000775874	-0.00029148	0.000425351	4.96073e-05	0.0929357	0.101814	0.0914133	0.141383
0.220199	0.000577175	-0.00025551	0.000372564	0.00118305	0.0549268	0.131489	0.226634	0.246165		0.220199	0.000537427	0.000180452	0.000305171	0.00476435	0.436092	0.104899	0.0593543	0.0879909		0.220199	0.000162858	3.66686e-05	0.000126693	0.00032053	0.119407	0.11072	0.249118	0.307774		0.220199	0.000844104	-0.000344661	0.000505592	6.67166e-05	0.0925464	0.10134	0.0909261	0.14087
0.239399	0.00048605	-0.00028465	0.000287802	0.00114112	0.0547285	0.131079	0.225823	0.245835		0.239399	0.000489261	0.000251177	0.000150349	0.00463428	0.435807	0.104685	0.0592651	0.0874201		0.239399	0.00028232	-4.88242e-05	0.000177892	0.000273359	0.119175	0.11046	0.248765	0.307385		0.239399	0.000806765	-0.000492944	0.00038972	3.81378e-05	0.0922976	0.100914	0.0908281	0.140708
0.258599	0.000544531	-0.000253861	0.000323535	0.0011957	0.0547075	0.1309	0.225317	0.245124		0.258599	0.000686019	7.93345e-05	0.000224362	0.00470526	0.43541	0.104338	0.0588686	0.0872289		0.258599	0.000364206	6.95698e-05	0.000176008	0.000306743	0.118725	0.110033	0.248311	0.307335		0.258599	0.000820951	-0.000365276	0.000447686	6.56084e-05	0.0918163	0.100453	0.0907275	0.139987
0.277799	0.000604153	-0.000269965	0.000260505	0.00118175	0.0543626	0.130309	0.225139	0.244735		0.277799	0.000519164	0.000174855	0.000327198	0.00461926	0.43505	0.104072	0.0591672	0.0869486		0.277799	0.000340691	4.64478e-06	0.000159562	0.000363925	0.11836	0.110019	0.247623	0.306817		0.277799	0.000676934	-0.000239157	0.000451176	0.00017356	0.0915696	0.100156	0.0902818	0.139563
0.296999	0.000416896	-0.000270844	0.000242059	0.00114899	0.0545218	0.130129	0.224657	0.244427		0.296998	0.000590625	0.00019482	0.000227895	0.0046827	0.434092	0.103802	0.0586976	0.0869238		0.296998	0.000289136	2.62573e-05	0.000241675	0.000345485	0.118081	0.110037	0.24778	0.30658		0.296998	0.000666589	-0.000276859	0.000437294	1.40422e-05	0.0912936	0.0998608	0.0900788	0.139417
0.325798	0.000368645	-0.000183299	0.00029476	0.00115125	0.054548	0.129701	0.224173	0.243954		0.325798	0.000755295	0.000350713	0.000189514	0.00456408	0.433843	0.103466	0.0585557	0.0865662		0.325798	0.000257175	-2.78157e-05	0.000127535	0.000277127	0.117637	0.109564	0.246764	0.30575		0.325798	0.000677964	-0.000305815	0.000524606	8.60765e-05	0.0908512	0.0994789	0.0893105	0.138589
0.364198	0.000347555	-0.000230198	0.000338608	0.00121174	0.0543812	0.128845	0.223045	0.243083		0.364198	0.00076554	0.000418402	0.00023635	0.00449639	0.432788	0.103017	0.0580775	0.0857836		0.364198	0.000211595	-1.9113e-05	0.000267423	0.000260693	0.117351	0.10909	0.245726	0.305182		0.364198	0.00063928	-0.000340941	0.000408597	0.000103589	0.0903041	0.0987235	0.0885951	0.137436
0.402598	0.000297166	-0.000172009	0.000344969	0.00116375	0.0540975	0.128238	0.222362	0.242161		0.402598	0.000746404	0.000333725	0.000237217	0.00446063	0.43198	0.102812	0.0579993	0.0854553		0.402598	0.000147628	-0.00010645	0.000238031	0.00036905	0.116414	0.108593	0.244604	0.304906		0.402598	0.000716692	-0.00038968	0.000471506	7.6558e-05	0.0896182	0.0982031	0.088137	0.136737
0.440998	0.000427768	-0.000162123	0.000267636	0.00109492	0.0541257	0.127686	0.221495	0.241286		0.440998	0.000789685	0.000314799	0.000273269	0.00437584	0.430887	0.10232	0.0574354	0.0848721		0.440998	0.000240177	5.26491e-05	0.000324862	0.000275705	0.115797	0.108386	0.243548	0.304305		0.440998	0.00069484	-0.000371809	0.000421484	0.000150314	0.0891736	0.0976582	0.0874037	0.136126
0.479398	0.000428696	-0.000230117	0.00028962	0.00105905	0.0538698	0.127239	0.220799	0.240838		0.479398	0.000710127	0.000324724	0.00026577	0.00426749	0.430009	0.101973	0.0575435	0.0845882		0.479398	0.000197539	3.25804e-06	0.000284283	0.000267678	0.115592	0.107807	0.242854	0.303664		0.479398	0.000778172	-0.000445182	0.00042889	8.91013e-05	0.0886131	0.0968617	0.0867649	0.135453
0.517797	0.000414887	-0.00030246	0.000332035	0.00120195	0.0539241	0.126604	0.219609	0.23989		0.517797	0.000861248	0.000254563	0.000267477	0.00424859	0.429217	0.101563	0.0570145	0.0839633		0.517797	8.08476e-05	-3.46267e-05	0.000292566	0.000199646	0.115138	0.107593	0.241939	0.30317		0.517797	0.000710838	-0.000398438	0.000431652	0.00015624	0.0879044	0.0962983	0.0862511	0.134722
0.556197	0.000445055	-0.000305722	0.000286475	0.00107158	0.0537629	0.126289	0.218887	0.239332		0.556197	0.000688918	0.000178803	0.000303734	0.00426078	0.428313	0.101343	0.0569637	0.0835596		0.556197	0.000231404	-6.49908e-05	0.000238021	0.000337147	0.114626	0.107389	0.241106	0.302472		0.556197	0.000736139	-0.000452051	0.00032909	0.000157734	0.0873272	0.0957994	0.0854215	0.134021
0.594597	0.000438914	-0.000234903	0.000304253	0.00103097	0.0536918	0.125725	0.217929	0.238357		0.594597	0.000814772	0.000170787	0.000261903	0.00421714	0.427663	0.100967	0.0566448	0.0831468		0.594597	0.000105603	-8.37391e-05	0.000144007	0.000267971	0.114106	0.107169	0.240567	0.302078		0.594597	0.000797022	-0.000371656	0.000354155	0.000179821	0.086889	0.0952165	0.0847098	0.133408
0.652197	0.000386664	-0.000308977	0.000192188	0.00102557	0.0534785	0.124964	0.216778	0.237353		0.652197	0.000778078	0.000264782	0.000151982	0.00410961	0.426172	0.100164	0.0562013	0.0823741		0.652197	0.000235788	-5.2746e-05	0.000202288	0.000389685	0.113496	0.106596	0.239366	0.301242		0.652197	0.000753607	-0.000406844	0.000371763	0.000162539	0.0859618	0.0945754	0.0836089	0.132417
0.728996	0.000334072	-0.000308117	0.000183169	0.00100452	0.0533719	0.124119	0.215333	0.235875		0.728996	0.000824416	0.000269531	0.000231013	0.00415149	0.424629	0.0992407	0.0556668	0.0814739		0.728996	0.00021786	-3.35874e-05	0.000237701	0.000323733	0.112436	0.10576	0.237757	0.300469		0.728996	0.000779251	-0.000370154	0.000356935	0.000253977	0.0848846	0.0934586	0.0820925	0.130793
0.805796	0.00036089	-0.000246008	0.000130615	0.00107901	0.0533475	0.123062	0.213657	0.234277		0.805796	0.000766741	0.000263874	0.000278786	0.00403712	0.423048	0.098479	0.0553269	0.0805124		0.805796	0.000198945	-3.40778e-05	0.000182235	0.000343414	0.111653	0.105272	0.236363	0.299492		0.805796	0.000822224	-0.000347138	0.000411862	0.000232186	0.0840355	0.0924031	0.080696	0.129827
0.882596	0.000426161	-0.000174284	0.000128169	0.00106785	0.0531063	0.122163	0.212163	0.232946		0.882595	0.00069966	0.000418135	0.000232771	0.00401243	0.421175	0.0978554	0.054792	0.0795123		0.882595	0.000225437	-0.000112332	0.000164817	0.000357423	0.110706	0.104517	0.234598	0.298499		0.882595	0.00083629	-0.000373188	0.000378387	0.000203801	0.0831714	0.0913201	0.0791784	0.128436
0.959395	0.00036001	-0.000242507	0.000117212	0.00103695	0.0529633	0.121394	0.210414	0.231881		0.959395	0.00080638	0.000468732	0.000267668	0.00400454	0.419534	0.0971967	0.0543997	0.0782125		0.959395	0.000288618	6.02635e-05	0.000214091	0.000348939	0.10993	0.10396	0.232986	0.297297		0.959395	0.00071334	-0.000435919	0.000345087	0.000241372	0.0821861	0.0904619	0.0775862	0.127221
1.03619	0.000381559	-0.000231994	9.5937e-05	0.000911347	0.0528711	0.120667	0.208583	0.230798		1.03619	0.000715905	0.000380613	0.000354039	0.00389017	0.417746	0.096455	0.0539799	0.0774459		1.03619	0.000224818	8.78118e-06	0.000222531	0.000359919	0.109066	0.103258	0.231401	0.296535		1.03619	0.000745992	-0.000453305	0.000274859	0.000253072	0.0812582	0.0895094	0.0760537	0.126085
1.11299	0.000333549	-0.000211114	5.8867e-05	0.000918274	0.0527055	0.119778	0.207095	0.229413		1.11299	0.000789036	0.000344062	0.000381485	0.00396452	0.416146	0.0956207	0.0532981	0.076365		1.11299	0.000191795	5.53034e-05	0.000228594	0.000353406	0.108484	0.102706	0.22985	0.295735		1.11299	0.000669871	-0.00040712	0.000324384	0.000323502	0.0804187	0.0883465	0.0747062	0.124891
1.18979	0.000421779	-0.000238309	7.85778e-05	0.000885294	0.0525532	0.118804	0.205568	0.228526		1.18979	0.000817884	0.00029571	0.000320407	0.00387383	0.414821	0.0948724	0.0533108	0.0754896		1.18979	0.000278919	6.22984e-05	0.000260151	0.000386755	0.107473	0.102228	0.228432	0.294887		1.18979	0.000726602	-0.000363266	0.00034899	0.000192241	0.0795346	0.0873429	0.0734268	0.123573
1.30499	0.000388757	-0.000236634	0.000131493	0.000865017	0.0521831	0.117682	0.203487	0.226904		1.30499	0.000804602	0.000366071	0.000183532	0.00387902	0.412564	0.0938664	0.0525304	0.0740602		1.30499	0.000231918	2.40614e-05	0.000353277	0.000431865	0.106271	0.101288	0.226524	0.29324		1.30499	0.000717365	-0.000362674	0.000257855	0.000260751	0.0782207	0.0859072	0.0715047	0.121941
1.45859	0.000339323	-0.000200127	0.000126259	0.000823821	0.0518207	0.116082	0.200395	0.224704		1.45859	0.000940119	0.000356379	0.000150944	0.00382873	0.409716	0.0927872	0.0518894	0.0721609		1.45859	0.000245976	2.44143e-05	0.000275701	0.000370662	0.104681	0.0999213	0.224265	0.29157		1.45859	0.000742954	-0.000377295	0.000290047	0.00026071	0.0761806	0.0841015	0.0695611	0.119757
1.61219	0.000306222	-0.00022188	9.76701e-05	0.000804078	0.0516696	0.114584	0.197671	0.222563		1.61219	0.00102029	0.000483947	0.000210139	0.0037264	0.406807	0.0918003	0.0512701	0.070783		1.61219	0.000265326	-2.24864e-05	0.000276629	0.000332429	0.103228	0.0986329	0.221832	0.289706		1.61219	0.000790083	-0.000408999	0.000199868	0.000222334	0.074417	0.0823635	0.0677897	0.117506
1.76579	0.000363808	-0.000184371	0.000158765	0.000784661	0.051452	0.113049	0.194814	0.220841		1.76579	0.00104266	0.000516434	0.00014156	0.00366625	0.403934	0.0905048	0.0503325	0.0695103		1.76579	0.000239086	-4.47872e-05	0.000372452	0.000324168	0.102069	0.0975257	0.219332	0.287688		1.76579	0.000849555	-0.0004099	0.000179776	0.000240005	0.0725621	0.0804613	0.0663547	0.115539
1.91939	0.000357528	-0.000211789	0.000163354	0.000788102	0.0512008	0.111558	0.192557	0.219169		1.91939	0.00119291	0.000499205	0.000124209	0.00357039	0.401084	0.0894237	0.0494511	0.0680236		1.91939	0.000215029	3.60956e-05	0.000372364	0.000375995	0.100808	0.0965538	0.216863	0.286143		1.91939	0.000875678	-0.000394166	0.000177438	0.000189564	0.0707396	0.0790062	0.0653562	0.113396
2.07299	0.000359614	-0.00019891	0.00013546	0.000846023	0.0510608	0.110274	0.190456	0.217403		2.07299	0.000952367	0.000465907	0.000131864	0.0034883	0.39816	0.0886559	0.0488027	0.0667198		2.07299	0.000227484	3.27891e-05	0.000384898	0.00040529	0.0994854	0.0953052	0.214607	0.284244		2.07299	0.000864704	-0.00036214	0.000176675	0.000225216	0.069278	0.0772909	0.0643409	0.111167
2.22659	0.000368716	-0.000230396	0.000163168	0.000819498	0.0508443	0.109073	0.187822	0.21559		2.22659	0.00107661	0.000467777	0.000102209	0.00343334	0.395149	0.0878505	0.0481305	0.0653865		2.22659	0.00021907	6.46087e-05	0.000404967	0.00040909	0.098478	0.0940641	0.212094	0.282629		2.22659	0.000918947	-0.000388072	0.000186746	0.000224632	0.0678455	0.0757651	0.0634287	0.109156
2.38019	0.000415136	-0.000265033	0.000138119	0.000836693	0.0505162	0.107755	0.185647	0.213931		2.38019	0.00096858	0.000403495	0.000115609	0.00348292	0.392361	0.0869353	0.0473706	0.0639932		2.38019	0.00021316	0.000135301	0.000413451	0.000379311	0.0974145	0.0927829	0.210077	0.280933		2.38019	0.000945387	-0.000358741	0.000190394	0.00023524	0.0666768	0.0743862	0.062616	0.107325
2.61059	0.000283105	-0.000271185	0.000162616	0.000858994	0.0502029	0.105846	0.182072	0.211719		2.61059	0.000929926	0.000399902	0.000110615	0.00340817	0.388098	0.0859753	0.0465472	0.0620974		2.61059	0.000201676	7.3657e-05	0.000422443	0.000317331	0.095539	0.0909957	0.20676	0.278622		2.61059	0.000804127	-0.000354974	0.000219739	0.000206452	0.0649654	0.0722277	0.0615249	0.104512
2.91779	0.000192241	-0.000262658	0.000143119	0.000728695	0.0496688	0.103597	0.177399	0.208672		2.91778	0.000905286	0.000473151	0.000175417	0.00322598	0.382502	0.0841795	0.0454811	0.0599131		2.91778	0.000144956	6.86501e-05	0.000377751	0.000122991	0.0933225	0.0884912	0.202527	0.275732		2.91778	0.000840377	-0.000313407	0.00028899	0.000204559	0.0628107	0.0695374	0.0602523	0.101277
3.22498	0.000264705	-0.000269184	0.000167373	0.000624281	0.0491669	0.101561	0.173078	0.205672		3.22498	0.000924312	0.000435798	0.000111032	0.00306256	0.377047	0.082624	0.0446404	0.0578942		3.22498	0.000114296	4.30008e-05	0.000265581	0.000108293	0.091317	0.0862606	0.198522	0.272693		3.22498	0.000662139	-0.000315688	0.000242102	0.000199274	0.0609343	0.0671508	0.0590261	0.0984539
3.53218	0.000268996	-0.000176959	3.3953e-05	0.000505693	0.0487041	0.0996595	0.168662	0.202721		3.53218	0.000765461	0.000416515	0.00014657	0.00296142	0.372252	0.0811054	0.0436328	0.0560336		3.53218	7.28894e-05	1.46496e-07	0.000287923	0.00012055	0.0892559	0.0844668	0.194037	0.269888		3.53218	0.000601889	-0.000243023	0.000258975	0.000109366	0.0591002	0.064569	0.0579965	0.0959875
3.83938	0.000342261	-0.00022242	-2.80471e-05	0.000494264	0.0483588	0.0975949	0.16447	0.200375		3.83938	0.000694521	0.000371038	5.45389e-06	0.00281406	0.367399	0.0795773	0.0425404	0.0544356		3.83938	5.32193e-05	2.86279e-05	0.000296195	0.000148616	0.0870551	0.0829873	0.190306	0.267097		3.83938	0.000580513	-0.00033178	0.000243327	0.000125141	0.0574712	0.0621642	0.0567567	0.0935811
4.14658	0.000363583	-0.000159289	2.29007e-05	0.000455392	0.0479129	0.0954242	0.160045	0.198068		4.14658	0.000792375	0.000244066	-0.000126825	0.00268453	0.362859	0.0783875	0.0417486	0.0532222		4.14658	8.94461e-05	7.15262e-05	0.000357189	0.000213516	0.0851613	0.0814241	0.186964	0.264397		4.14658	0.000590665	-0.000367021	0.000269629	0.000128597	0.0559238	0.0597392	0.0557521	0.0910102
4.45378	0.000353124	-0.000250522	-3.10302e-05	0.000361614	0.0473555	0.0932944	0.155839	0.195691		4.45378	0.000707939	0.000277176	-9.27553e-06	0.0026479	0.358897	0.0774934	0.0409424	0.0520253		4.45378	0.000192033	0.000199889	0.000365766	0.00022034	0.083544	0.0798955	0.183262	0.261601		4.45378	0.00059771	-0.000387515	0.000189232	0.000163146	0.0545994	0.0575155	0.0546866	0.0884731
4.76098	0.000455626	-0.000267803	-4.78587e-05	0.000317955	0.0467044	0.091206	0.151801	0.193667		4.76098	0.000588091	0.000276615	0.000114484	0.00255303	0.355599	0.0767079	0.0399805	0.0507799		4.76098	0.000220132	0.000176705	0.000268323	0.000141969	0.0817732	0.0785833	0.179707	0.259086		4.76098	0.000586887	-0.00039773	0.000217773	0.00021323	0.0534158	0.0553781	0.0539397	0.0858851
5.22177	0.000444482	-0.000217329	8.81278e-05	0.000301333	0.0462343	0.0882955	0.146906	0.190582		5.22177	0.000386048	0.000224022	4.68561e-06	0.00236007	0.35142	0.0755268	0.0391694	0.0493588		5.22177	0.000231394	0.000221823	0.000351295	-3.58899e-05	0.0799889	0.0763627	0.174672	0.255111		5.22177	0.00061513	-0.000445629	0.000275558	0.000182159	0.0517348	0.0527026	0.0525664	0.0828869
5.83617	0.000468695	-0.000130358	0.000141229	0.000182363	0.0455464	0.0853591	0.140446	0.187057		5.83617	0.000266859	0.000318311	-3.05049e-05	0.00217902	0.34572	0.0739022	0.0378149	0.0479871		5.83617	0.000245401	0.000293951	0.000393699	-4.95775e-05	0.0778745	0.0736046	0.167689	0.250314		5.83617	0.000548301	-0.000380201	0.000287571	0.000151793	0.0496493	0.0498794	0.0508753	0.0789294
6.45057	0.000482244	-0.000122109	7.76062e-05	6.18453e-05	0.0449987	0.0832484	0.133309	0.183525		6.45057	0.000283799	0.000461625	-0.000126608	0.00217067	0.340862	0.0722128	0.0367582	0.0468563		6.45057	0.000333	0.000204496	0.000486025	8.87084e-06	0.0759849	0.071463	0.161179	0.24642		6.45057	0.000602489	-0.000483069	0.000297121	0.00013143	0.0477993	0.047171	0.0494096	0.0743247
7.06496	0.00042787	-0.000218853	0.000179651	4.1888e-05	0.0443786	0.0810203	0.126699	0.179723		7.06496	0.000309515	0.000414571	-8.18782e-05	0.00204229	0.335888	0.0706082	0.0359948	0.0452599		7.06496	0.000348458	0.000161103	0.000493438	5.41306e-06	0.0740649	0.0696115	0.155579	0.242952		7.06496	0.000523745	-0.000511186	0.000324806	0.000124093	0.0464201	0.0444331	0.0479308	0.0708529
7.67936	0.000406168	-0.000266304	0.000212949	-5.78006e-05	0.0437818	0.0784375	0.120404	0.175934		7.67936	0.000698027	0.000154807	0.000110248	0.00188789	0.330018	0.0691291	0.0354683	0.0442289		7.67936	0.000322204	0.000152652	0.000442951	7.86296e-05	0.0714575	0.0677703	0.148995	0.240255		7.67936	0.000576679	-0.000396138	0.00029812	9.68662e-05	0.0452325	0.0420612	0.0467842	0.0680579
8.29376	0.000414184	-0.000288829	0.000136518	-4.81964e-05	0.0432982	0.0759499	0.114416	0.172609		8.29376	0.000556812	0.000254326	0.000126062	0.0018821	0.324104	0.0679595	0.0346048	0.0430214		8.29376	0.000471275	9.27127e-05	0.000304404	0.000141143	0.0687957	0.0658244	0.142688	0.237292		8.29376	0.000648137	-0.000288045	0.00031336	0.000136192	0.0440672	0.0401537	0.0457394	0.0654745
8.90815	0.000475509	-0.000319355	0.000139224	-4.27836e-05	0.0426694	0.0735239	0.109437	0.169765		8.90815	0.000629877	0.000234048	0.000210164	0.00177571	0.317723	0.0667477	0.0338994	0.0418646		8.90815	0.0005176	7.23184e-05	0.000169184	0.000270711	0.06665	0.063805	0.136084	0.234431		8.90815	0.000596312	-0.000246018	0.000243833	0.00027578	0.043143	0.0387366	0.044484	0.0632936
9.52255	0.000324229	-0.000222346	0.000216602	2.48476e-05	0.0420993	0.0712047	0.105453	0.166411		9.52255	0.000731057	0.000259424	0.000304516	0.00171879	0.310159	0.0653419	0.0332026	0.0406872		9.52255	0.000419195	8.31662e-05	0.000254657	0.00019608	0.065198	0.0621435	0.130165	0.231818		9.52255	0.000475199	-0.000178241	0.000149592	0.000196601	0.0421001	0.0372792	0.0433394	0.0608981
10.4441	0.000328232	-0.000172733	0.000295741	0.000103644	0.0414675	0.0677427	0.100044	0.161365		10.4441	0.000558104	0.000347534	0.000261477	0.00150607	0.297882	0.0631519	0.0322459	0.0393918		10.4441	0.000381997	-9.29247e-05	0.000275245	0.000224525	0.0627067	0.0593803	0.12201	0.227221		10.4441	0.000500935	-0.000256963	9.09973e-05	0.000113562	0.0403892	0.035344	0.0424043	0.0573998
11.6729	0.000361764	-0.000160524	0.000262119	0.000244478	0.0404292	0.0633493	0.0952584	0.155529		11.6729	0.000662161	0.000256765	-3.23315e-05	0.0013386	0.282726	0.0597115	0.0310178	0.0379192		11.6729	0.000381703	-6.60588e-05	0.000268414	0.000261142	0.0589707	0.056221	0.112671	0.22109		11.6729	0.000427599	-0.000127934	-0.000151169	0.000116508	0.0380427	0.0327286	0.0404118	0.0543194
12.9017	0.000572241	-0.000242061	0.000154814	0.000250222	0.039576	0.0589691	0.0935284	0.150017		12.9017	0.000324124	0.000346405	-3.37631e-05	0.00121323	0.269073	0.0566467	0.029455	0.0365141		12.9017	0.000160531	8.80934e-05	0.000203732	0.000201615	0.0572007	0.0533045	0.105856	0.215232		12.9017	0.000338483	-0.000165051	-0.000128862	0.000170687	0.0364506	0.0299804	0.0379946	0.0512815
14.1305	0.000360368	-0.000295394	4.53648e-05	0.000140916	0.0387897	0.05551	0.0920368	0.146207		14.1305	0.000272976	0.000405896	4.21624e-05	0.0011241	0.258404	0.0531248	0.0278746	0.0355575		14.1305	0.000260968	0.00010163	0.000194562	6.71256e-05	0.0546384	0.04981	0.0987697	0.209228		14.1305	0.000411274	-0.000112147	-0.000135157	0.000195077	0.0351349	0.027306	0.0364372	0.0480106
15.3593	8.80995e-05	-0.000152449	8.48575e-06	0.000182094	0.0377417	0.0523226	0.0908419	0.142992		15.3593	0.000238926	0.000423257	9.04846e-05	0.00129436	0.249107	0.0504255	0.0277363	0.0349601		15.3593	0.00036949	0.00011144	0.000243097	0.000175485	0.0528251	0.047114	0.0923769	0.20443		15.3593	0.000323676	-0.000113108	-0.000119985	0.000295294	0.0338582	0.0251687	0.0355055	0.0459139
16.5881	-2.89112e-05	-0.000250736	0.000116968	0.000251815	0.0365647	0.0492936	0.0913158	0.139763		16.5881	0.000385188	0.000397304	-2.77651e-05	0.00124445	0.239513	0.0479819	0.0273743	0.0340982		16.5881	0.000215037	0.000171251	0.000412686	0.000227304	0.0514665	0.0448617	0.0867995	0.200086		16.5881	6.58736e-05	-8.09056e-05	-6.13749e-06	0.000276959	0.0325543	0.0232885	0.0348286	0.0447053
17.8169	0.000151564	-0.000231404	5.43001e-05	0.000215636	0.0356938	0.0464782	0.0924381	0.136218		17.8169	0.000378079	0.000291372	1.21531e-05	0.00132857	0.228408	0.044782	0.0262997	0.0338337		17.8169	8.77698e-05	0.0002747	0.00024161	0.000155252	0.049866	0.0430264	0.0824985	0.196032		17.8169	2.62448e-05	-6.57267e-05	5.8875e-05	0.000362974	0.0314959	0.0216955	0.0350216	0.0426431
19.0457	0.000278614	-0.000108229	8.24253e-05	0.000277225	0.0348375	0.0434911	0.0924808	0.132104		19.0457	0.000118649	0.000272589	9.4689e-05	0.00134248	0.217305	0.042809	0.0252713	0.0338205		19.0457	0.000285783	0.000304129	9.40815e-05	0.000100751	0.0479086	0.041021	0.0773845	0.192165		19.0457	0.00014153	-0.000177071	-5.71414e-05	0.000315887	0.0302565	0.020489	0.0354609	0.0405207
20.8889	0.000249928	-0.000176172	0.000183074	0.000280001	0.0333202	0.0409613	0.0916377	0.126456		20.8889	-3.64154e-05	0.000324635	0.000115806	0.00115637	0.203208	0.0396028	0.0246756	0.033286		20.8889	0.000410545	0.000284746	0.000124723	9.81492e-05	0.0467801	0.0383518	0.0703701	0.18696		20.8889	0.000150558	-0.00033944	-3.87659e-05	0.000410759	0.0280883	0.0191183	0.0349999	0.0381292
23.3465	0.000249493	-0.000151547	0.000142303	0.000169536	0.0316862	0.0383621	0.0875811	0.122176		23.3465	0.000179119	0.000162581	6.44033e-05	0.00103221	0.192672	0.035522	0.0237937	0.029528		23.3465	0.000368921	0.000233352	0.000174542	0.000146387	0.0456074	0.0360417	0.0628317	0.178417		23.3465	-3.37441e-05	-0.000256934	-0.000244026	0.000244532	0.0263417	0.018177	0.0354608	0.0357119
25.8041	0.00036555	-0.000194874	0.000163737	0.00025131	0.0296295	0.0356641	0.0849484	0.11827		25.8041	3.37901e-05	7.69305e-07	0.000162838	0.000901006	0.181555	0.0313563	0.0226963	0.0275438		25.8041	8.94149e-05	0.000179941	0.000186848	0.00010423	0.0437393	0.0348953	0.0557588	0.172209		25.8041	-0.000110675	-0.000372907	-0.000247263	0.000202006	0.0242467	0.016813	0.0347342	0.0329824
28.2617	0.000203591	-0.000184233	6.00616e-05	0.000193298	0.0281064	0.0339502	0.0782184	0.114576		28.2617	-6.94457e-05	2.04242e-05	0.00014381	0.000791626	0.168287	0.028137	0.0220583	0.0261212		28.2617	-8.11186e-05	0.000159098	0.000214494	-7.62953e-05	0.0395123	0.0327559	0.0509817	0.167869		28.2617	5.5927e-05	-0.000274858	-0.000170001	0.000129163	0.0226819	0.0157766	0.0328775	0.0309
30.7192	2.27003e-06	0.000226068	-4.3144e-05	6.03075e-05	0.0265127	0.0327182	0.0703156	0.111334		30.7192	5.29409e-05	-3.64498e-05	-0.000104707	0.000871257	0.155996	0.0252117	0.0211643	0.0236992		30.7192	7.45054e-05	9.56846e-05	7.87988e-05	-5.44624e-05	0.0359956	0.0315485	0.0466341	0.163644		30.7192	3.16314e-05	-0.000185449	-0.000131097	0.000212894	0.0214954	0.0149153	0.0312507	0.0292216
33.1768	-4.65975e-05	0.000279205	2.18028e-05	7.18949e-05	0.0252617	0.0329952	0.0649925	0.1078		33.1768	0.000131344	0.00013387	-5.09872e-05	0.000808429	0.14778	0.0235394	0.0208341	0.0222655		33.1768	0.000162887	0.000126512	-7.49104e-05	2.67825e-05	0.0343577	0.0305502	0.0435853	0.159193		33.1768	-0.000152132	1.26034e-06	-0.000201232	9.26999e-05	0.0209551	0.0142096	0.0283241	0.0278852
35.6344	-0.000229841	0.00010746	0.000226125	0.000306798	0.0240224	0.0333168	0.0622955	0.10271		35.6344	-0.000232038	0.000165851	-9.6735e-05	0.000616292	0.142983	0.0213183	0.0202746	0.0204468		35.6344	0.000411876	0.000186793	-3.28943e-05	-4.54883e-05	0.0341702	0.0286395	0.0447795	0.154776		35.6344	-0.00014606	-8.33832e-05	-5.38389e-05	0.000208382	0.0203036	0.0133096	0.0266929	0.026635
38.092	-0.000179169	0.000174164	0.000261732	0.000204577	0.022753	0.0338688	0.0631778	0.0988642		38.092	-4.73794e-05	2.66131e-05	-0.000196071	0.00074042	0.138519	0.0204033	0.0205928	0.0197401		38.092	0.000291326	0.000434431	-4.15278e-05	8.46799e-05	0.0345619	0.027025	0.046029	0.150083		38.092	-0.000162316	-0.000142022	-8.96559e-05	0.000163448	0.0199052	0.0130556	0.0248525	0.0248262
41.7784	-9.59339e-05	0.000237472	0.000344576	3.11726e-05	0.0212821	0.0361166	0.0620121	0.0939232		41.7784	-7.04148e-05	-1.94403e-07	-7.48105e-05	0.000848185	0.131715	0.0181765	0.0200049	0.0192375		41.7784	0.000192541	0.000196728	-1.59038e-05	0.000104029	0.0344847	0.0248482	0.0494551	0.141514		41.7784	3.59398e-05	-0.00019355	-5.65543e-05	0.000222464	0.019302	0.0127723	0.0233148	0.0238838
46.6936	0.000105193	-9.98978e-05	0.000209325	-0.000142865	0.0202007	0.0374752	0.0526889	0.0883462		46.6936	-7.70084e-05	0.000315214	6.05376e-05	0.000357632	0.128479	0.0150627	0.0190915	0.0184631		46.6936	-4.86205e-05	3.58113e-05	0.000185631	0.000147299	0.0315695	0.0219815	0.0532951	0.129211		46.6936	0.000182036	-9.70257e-05	-6.50277e-05	0.00016947	0.0192534	0.0124681	0.0213265	0.0229481
51.6087	4.14269e-05	-0.000248472	0.000156467	-8.94115e-05	0.018997	0.0384995	0.0399101	0.0839796		51.6087	0.000145296	0.000116203	-4.1611e-05	0.000459592	0.124563	0.0136282	0.0188795	0.0182968		51.6087	0.000142273	-0.0001953	0.000141843	7.25487e-05	0.0287948	0.0190162	0.0578528	0.120762		51.6087	-0.000206737	-0.000165144	-0.00014975	0.00020844	0.0192448	0.0113648	0.0202717	0.0226913
56.5239	-0.000248828	-0.000205643	0.000129441	-0.000344556	0.018945	0.0358545	0.0337883	0.0792789		56.5239	-8.98472e-05	4.01757e-05	3.1223e-05	0.000749023	0.124076	0.0134495	0.0181707	0.0179056		56.5239	0.000318613	2.4457e-05	0.000242907	0.000272207	0.0268311	0.016085	0.0576277	0.113066		56.5239	-0.00013694	-0.000480901	-0.000288979	0.000182363	0.0199872	0.0101907	0.0191078	0.0230568
61.4391	-0.000108776	-0.000198017	9.8326e-05	-0.00012992	0.0188092	0.0311747	0.031446	0.07624		61.4391	-0.000108266	-0.000119273	-0.00030765	0.0011771	0.11963	0.0124435	0.0169856	0.0173859		61.4391	0.000318293	5.41897e-05	0.000234394	0.000221736	0.0264058	0.0151132	0.058726	0.106711		61.4391	-5.43362e-05	-0.000316761	-0.000230546	-4.052e-05	0.019827	0.00937102	0.0184966	0.0229372
66.3543	0.000127224	-7.05687e-05	-0.000155771	-0.000130098	0.0184852	0.0265804	0.0278505	0.0722136		66.3543	7.21902e-05	-6.7564e-05	-0.00035964	0.000995157	0.108932	0.0108551	0.0160482	0.0162934		66.3543	0.000358825	0.000219646	1.01954e-05	-1.54024e-05	0.0258496	0.0145662	0.0573882	0.102034		66.3543	0.000133512	-0.000289229	-0.000211649	0.000257159	0.0188243	0.00820684	0.0182646	0.0207834
71.2694	0.000110353	-0.000109914	-0.000210477	-0.000263477	0.0181498	0.0227523	0.0235716	0.0687429		71.2694	-0.000231626	-0.000185238	-0.000151868	0.000921681	0.0975426	0.00995273	0.015638	0.0153111		71.2694	0.000105279	2.49619e-06	0.000104082	-8.85648e-05	0.0252133	0.0133813	0.0518584	0.0990844		71.2694	5.8846e-05	-0.000132208	-0.000180167	0.000205827	0.0180128	0.00738271	0.0175216	0.0188627
76.1846	2.41577e-05	8.69191e-05	1.52393e-05	-0.000524467	0.0169865	0.0193503	0.0197361	0.0672147		76.1846	-0.000291219	-0.000146416	-0.000140074	0.000502493	0.0863787	0.00938118	0.0148378	0.0145355		76.1846	-0.000104665	3.59262e-05	-7.51185e-06	6.48028e-05	0.0224015	0.0122787	0.0472235	0.0989457		76.1846	0.00011058	0.000121165	-0.000229068	1.8096e-05	0.0181287	0.00700886	0.0177219	0.016032
83.5574	2.4944e-05	-9.61824e-05	0.000116567	-0.000368805	0.0150076	0.0170599	0.0188088	0.0639141		83.5574	-0.000258901	-0.000234739	-0.000210851	0.000484038	0.0830466	0.00939484	0.0140209	0.0136298		83.5574	3.02496e-05	-7.86189e-05	0.000314125	2.70201e-05	0.0182766	0.0118844	0.0369584	0.0953477		83.5574	0.000272618	-6.54106e-05	-0.000170925	0.000116526	0.0153514	0.00744707	0.0174531	0.0128349
93.3877	-0.000214346	-0.00013656	0.000213354	-0.000274772	0.0123842	0.0164931	0.0162072	0.0602064		93.3877	-7.02442e-05	-0.000117822	-0.000206208	0.000499043	0.0786217	0.00961689	0.0137647	0.0124365		93.3877	0.00020522	7.18397e-05	0.000125145	-6.79638e-05	0.0156635	0.0103174	0.024838	0.0913478		93.3877	2.79655e-05	-0.000124858	5.9633e-05	0.000344489	0.0139798	0.00699932	0.0172715	0.0103457
103.218	-0.000226397	-7.87667e-05	0.000255506	-0.000246138	0.00922102	0.0145032	0.0156213	0.0594415		103.218	2.60234e-05	-7.97046e-05	-0.000186223	0.000455404	0.0655845	0.00865857	0.0138618	0.0121069		103.218	0.000540736	-0.000138945	0.000116338	-9.55219e-06	0.0140974	0.00899851	0.0191857	0.0886849		103.218	9.65688e-05	-0.000164994	9.88657e-05	-2.26512e-05	0.0137039	0.00623052	0.0161791	0.00878468
113.048	-0.000201564	-0.000201322	5.26189e-05	-0.000472564	0.0068673	0.0117053	0.0136176	0.0585299		113.048	1.39882e-05	-0.000240518	-9.12045e-05	0.000464783	0.054538	0.00962027	0.0144765	0.0126663		113.048	0.000363783	-0.000103355	2.54593e-06	7.72582e-05	0.0119484	0.00820202	0.0148903	0.089261		113.048	-0.000154094	-2.02389e-05	-0.000111067	-1.10713e-05	0.0138969	0.00577373	0.0147144	0.011651
122.879	-0.000140335	-0.00015158	3.0429e-05	-0.000549986	0.00638694	0.00955662	0.0112181	0.0546148		122.879	0.000189347	-0.000283855	-0.00023142	0.000457085	0.0437667	0.00941416	0.0143899	0.0126332		122.879	0.000397285	0.000123681	0.000206511	-0.000155437	0.00952261	0.00729999	0.0107342	0.0857681		122.879	-0.000141889	-0.000148524	-0.000133285	1.59224e-05	0.0139715	0.00578668	0.014501	0.0108134
132.709	-0.000231892	-0.000197879	0.000164822	-0.000408141	0.00608448	0.00836525	0.0104263	0.050435		132.709	5.87871e-05	-0.000119164	-0.000249783	0.00053012	0.0321423	0.00823306	0.0122585	0.0121794		132.709	0.000311121	5.5134e-05	0.000135555	-9.872e-05	0.00799364	0.00752478	0.0109524	0.0832554		132.709	0.00012742	-0.000333542	-9.92786e-05	3.4739e-05	0.0132185	0.00516002	0.0137219	0.006844
142.539	-9.59089e-05	9.5078e-05	1.14168e-05	-0.000626208	0.00581558	0.00643643	0.0105298	0.0488956		142.539	-6.1082e-05	-2.38769e-05	-0.000269612	0.000659084	0.0302641	0.00623741	0.0105733	0.0120692		142.539	0.000523831	6.24241e-05	0.000239392	-8.00951e-05	0.00735536	0.00744985	0.0106629	0.0814283		142.539	0.000199432	-0.000319485	-7.29403e-05	-0.000253728	0.0124362	0.00522702	0.0139322	0.00644477
152.37	0.00016612	0.000138312	-3.83511e-05	-0.000515407	0.00535047	0.00526637	0.00893667	0.0476661		152.37	-0.00028786	-0.000309209	-0.000112776	0.00066167	0.0398373	0.00506571	0.0108373	0.0112942		152.37	0.000436787	-0.000234998	0.000365863	-0.000283192	0.00718693	0.00790596	0.00970693	0.0798734		152.37	6.33582e-05	-0.000293958	-8.43432e-05	-0.000268503	0.0121776	0.00517206	0.0143977	0.0056622
167.115	-5.62479e-06	-3.02694e-05	0.000116605	-0.000631075	0.0037574	0.00536839	0.00638616	0.0482486		167.115	-0.000327064	-0.000284081	-0.000104785	0.000362702	0.0462135	0.00325111	0.0103342	0.00887233		167.115	0.000217906	-0.000269062	0.000301034	-8.82929e-05	0.00571266	0.00823869	0.00663304	0.0766214		167.115	7.24378e-05	-0.00026219	-0.000128712	-0.000151571	0.0116993	0.00521122	0.0161055	0.00422682
186.776	4.05539e-05	-0.000117899	0.000330558	-0.000557522	0.00267973	0.00597105	0.00544866	0.0478364		186.776	7.09493e-05	-0.00037569	-0.000186011	0.000466611	0.042512	0.00243451	0.010072	0.0065829		186.776	0.000159827	-0.000349139	0.000283035	-0.000302734	0.00437774	0.00704412	0.0064095	0.0711879		186.776	-1.91385e-05	-0.000251595	-8.00901e-05	-0.000226889	0.0116832	0.00472257	0.0147535	0.00469228
206.437	0.000343707	3.22919e-05	3.61961e-05	-0.000637855	-0.000884284	0.00400281	0.0038278	0.0486069		206.437	0.000162216	-0.000438153	-0.0002062	0.000424304	0.0342178	0.00253496	0.0098274	0.00551248		206.437	0.000168208	-0.000160361	0.000399175	-0.000238431	0.00333584	0.0047466	0.00489074	0.0686581		206.437	9.49588e-06	-0.000129766	-0.000199288	-3.30495e-05	0.0128187	0.00314116	0.0149855	0.00266678
226.097	0.000162463	-5.6614e-05	-8.58223e-06	-0.000434584	-0.00361175	0.00387566	0.00464751	0.0453115		226.097	7.07656e-05	-0.000198241	-0.000450537	0.000206227	0.0398722	0.00274939	0.00882134	0.00571372		226.097	0.000334741	-0.000124864	0.000421703	-0.000239265	0.00308694	0.00460024	0.00669031	0.0682573		226.097	-0.000204748	-0.000102784	4.39625e-05	-0.000118875	0.0125706	0.00229105	0.0155728	0.00239565
245.758	-3.62406e-05	-0.00026846	0.000164625	-0.000608321	-0.00531316	0.00501021	0.00540285	0.0447233		245.758	0.000164201	3.2127e-05	-0.00044179	0.000298088	0.0331702	0.00486457	0.00907037	0.00479566		245.758	0.000292853	2.2398e-05	0.000470386	-0.000245559	0.00210507	0.0039576	0.00497405	0.0648753		245.758	-0.000299098	-0.000224888	-0.0001374	-0.000113844	0.0121504	0.00231797	0.0149218	0.00334229
265.419	0.000176087	-0.000199871	0.00033163	-0.000710303	-0.00567471	0.00364229	0.00391244	0.0446215		265.419	0.000163894	-6.43472e-05	-0.000252969	0.000647194	0.0182808	0.00457266	0.00886815	0.00420357		265.419	0.000507439	0.000128392	0.000333762	-3.78456e-05	0.00220943	0.0025264	0.00599257	0.0587674		265.419	-0.000314887	-0.000368469	-0.000196423	9.27819e-05	0.0111374	0.00192477	0.0148208	0.00433102
285.08	0.000228424	5.65744e-05	0.000201402	-0.00108514	-0.00505997	0.00375471	0.00267798	0.0436819		285.08	2.70575e-05	-0.00014377	-0.000265805	0.000366526	0.01092	0.003938	0.00762078	0.00395252		285.08	0.000548631	-2.479e-05	0.000304916	-0.000135957	0.00225203	0.00290845	0.00755562	0.055006		285.08	-0.000213462	-0.000114376	-8.4847e-05	0.000192167	0.0104299	0.00143737	0.0133507	0.00246327
304.74	0.000109554	-0.000114456	0.000114064	-0.0010221	-0.00558241	0.0031446	0.00315574	0.0433135		304.74	3.1346e-05	5.19552e-05	2.55405e-05	0.000307458	0.0160328	0.00408012	0.00729315	0.00435632		304.74	0.0006002	-0.000188998	0.000416988	-9.95193e-05	0.00246019	0.00200249	0.00579528	0.0526161		304.74	-0.000254447	-0.000246324	-0.000145446	5.51214e-05	0.0100772	0.00188419	0.0118477	0.00430976
334.231	0.000252464	-0.000134767	0.000264067	-0.00117736	-0.00736468	0.00215465	0.00483778	0.0445741		334.231	0.000220548	0.000194891	-7.112e-05	0.000588982	0.0341065	0.0038819	0.00668435	0.00565225		334.231	0.000570176	-4.0812e-05	0.000231661	-2.69665e-05	0.00183399	0.00256856	0.00499847	0.0485143		334.231	-0.000572907	-0.000235469	-0.000202221	-0.000158801	0.0105929	0.0023103	0.0122922	0.00417024
373.553	0.000290125	-4.25033e-05	0.0004037	-0.00102649	-0.00847962	0.000793492	0.00304032	0.0403276		373.553	6.18521e-05	4.81387e-05	-8.84592e-05	0.000483603	0.00706937	0.00409191	0.00676956	0.00575571		373.553	0.000370106	-6.90863e-06	0.000293794	-2.98903e-05	0.000536452	0.00138726	0.00584581	0.041755		373.553	-0.000357428	-6.00494e-05	-0.000315219	-0.000137015	0.0101666	0.00212406	0.0119086	0.00548896
412.874	0.00062774	0.000136629	0.000281195	-0.00111795	-0.00984894	-7.23725e-05	0.00197758	0.0338926		412.874	0.000210118	0.000111067	-0.000154366	0.000625646	0.00604008	0.00406151	0.00564857	0.00551381		412.874	0.000608718	9.96435e-05	0.0003916	-0.000164705	0.00077881	-8.127e-05	0.00496779	0.037405		412.874	-0.000358974	3.11938e-05	-0.000291845	2.41363e-05	0.0112913	0.00191871	0.0124672	0.00311265
452.195	0.000559994	0.000121339	0.000337936	-0.00124851	-0.0109187	0.000601293	0.00221548	0.0313059		452.195	0.000364639	-0.000210198	-1.12732e-05	0.000444727	0.00995025	0.00170958	0.00485176	0.00491597		452.195	0.000494951	0.000235815	0.000391975	-0.00014841	0.00398232	-0.000614317	0.00576485	0.0298406		452.195	-0.000301301	-0.000174723	-0.000275853	-1.8643e-05	0.0117239	0.00220929	0.0121516	0.00357
491.517	0.000817252	0.000237926	0.000268707	-0.00117138	-0.0106482	0.00174719	0.00381768	0.0299859		491.517	0.000154657	-0.000267648	3.76618e-05	0.000390341	0.00687635	0.000715205	0.00385924	0.00510299		491.517	0.000298189	4.16267e-05	0.000171454	-0.000219815	0.00520005	-0.000920142	0.0071875	0.0265306		491.517	-0.000368713	-0.000272649	-0.000135233	-0.000120263	0.0117131	0.00257437	0.0113674	0.000455496
530.838	0.000901843	0.000206295	0.000163983	-0.00161832	-0.0116804	0.000176922	0.0062652	0.0297044		530.838	0.000196275	-0.000138924	-0.000118412	0.000337048	0.00443889	0.00116407	0.00228264	0.00443411		530.838	0.000363594	5.79621e-05	0.000350479	-0.000292302	0.00489937	-0.0018554	0.00697192	0.0220707		530.838	-0.000486545	-0.000332582	-8.66484e-05	-4.3572e-05	0.0123462	0.00213796	0.0114327	-6.37545e-05
570.16	0.000895575	5.24385e-05	-7.27896e-06	-0.00143756	-0.0098219	-0.00117617	0.00749441	0.0275826		570.16	0.000116581	-6.19514e-05	-0.000105863	0.000773268	0.000870701	-0.000489483	0.00292787	0.0031137		570.16	0.000329351	-7.90232e-06	0.000284347	-0.000118771	0.00371687	-0.00156192	0.00458163	0.0199902		570.16	-0.000336128	-0.000432436	-8.33507e-05	-7.37902e-05	0.0133456	0.00108068	0.0112696	-0.000142626
609.481	0.000893816	-0.000126603	0.000214784	-0.00144201	-0.0113457	-0.000647893	0.0107108	0.0268223		609.481	-0.000243223	-7.17681e-05	9.30924e-05	0.000758181	-0.00340786	0.000614119	0.0036439	0.0036495		609.481	0.000434526	-0.000147075	0.00045091	-0.000236855	0.0018575	-0.00133882	0.00252267	0.021073		609.481	-0.000373032	-0.000413126	-0.000137152	-0.000117031	0.0132525	0.00240998	0.0107336	0.000891353
668.463	0.000895574	-0.000195336	0.000155787	-0.00154853	-0.0118128	0.000978378	0.00887169	0.0244702		668.463	5.62036e-05	-0.000115687	-0.000180488	0.00104194	-0.00664681	0.000355535	0.0020045	0.0034902		668.463	0.00049687	-3.1873e-05	0.000442357	-0.000233158	0.00133506	5.15098e-05	0.00407276	0.0135594		668.463	-0.000303095	-0.000496279	-0.000138571	-8.57772e-05	0.013192	0.00192883	0.00981663	0.000603114
747.106	0.000997777	-0.000355829	9.19181e-05	-0.00171959	-0.0127198	0.000422745	0.00898128	0.022303		747.106	3.56813e-05	-0.000321183	-0.000224934	0.000948139	-0.0118328	-0.000739134	0.00102988	0.00241637		747.106	0.000443257	8.62893e-05	0.000338579	-0.000179662	0.00224804	-0.000754228	0.00503787	0.00814651		747.106	-0.000390061	-0.000423218	-8.95156e-05	-0.000264414	0.0127695	0.0020464	0.00900196	0.00194236
825.749	0.00081416	-0.0002112	-4.98544e-05	-0.00179232	-0.013073	-0.00041023	0.00962898	0.0184026		825.749	0.000188177	-0.00030127	-0.000212681	0.00101734	-0.00769756	0.00126581	0.000371108	0.0021763		825.749	0.000437261	5.38087e-05	0.000393547	9.58984e-05	0.00202654	-0.00106814	0.00283995	0.00536613		825.749	-0.000225628	-0.000724669	7.29282e-05	-0.000159169	0.0124781	0.002104	0.00983571	0.000815223

## Sheet: Fig. 3e
From replicate 1 Fig. 3d (Gcc(τ))
	Aggregation time (h)
Corr.Time[ms]	0	0.5	1	1.5	2	2.5	3	4
0.00157499	0.00117495	4.56832e-05	0.00110828	0.00114047	0.0563036	0.132316	0.232053	0.25657
From Supplementary Fig. 7a. ThT fluorescence intensity (S1/R1, lowest data point substracted)
TauRD-A532/Clu-A647 (8:1)
Time (h)	Rep 1	Rep 2	Rep 3		Average	SD	SEM
0	0	1801.14	0		600.381	1039.89	600.381
0.5	645.257	40.9492	831.108		505.771	413.134	238.523
1	466.601	0	407.461		291.354	254.047	146.674
1.5	643.131	2213.38	5068.83		2641.78	2243.73	1295.42
2	36974.5	29519	14247		26913.5	11585.6	6688.96
2.5	36477.1	30724.2	23592.9		30264.7	6454.35	3726.42
3	36422.2	27932.1	21655.6		28670	7410.91	4278.69
4	31292	29500.8	14702.3		25165	9105.15	5256.86
6	33392.5	28792.1	15793.6		25992.7	9127.29	5269.64

## Sheet: Fig. 3f
TauRD-A532/Clu-A647 SUP (6h)										TauRD-A532/Clu-A647 SUP (0h)
Replicate 1		Replicate 2		Replicate 3 (representative sample)		Replicate 4				Replicate 1		Replicate 2 (representative sample)		Replicate 3
Correlation time[ms]	G(t)[]	Correlation time[ms]	G(t)[]	Correlation time[ms]	G(t)[]	Correlation time[ms]	G(t)[]			Correlation time[ms]	G(t)[]	Correlation time[ms]	G(t)[]	Correlation time[ms]	G(t)[]
0.000274998	0.00355506	0.000299999	0.00834742	0.000274999	0.040979	0.000274999	0.0251477			0.000274998	0.00251439	0.000274998	0.000263792	0.000274998	0.003386
0.000324998	0.00340399	0.000399998	0.0083095	0.000324999	0.0401404	0.000324999	0.0240909			0.000324998	0.00369906	0.000324998	0.000769508	0.000324998	0.00388285
0.000374998	0.00346284	0.000499998	0.0085986	0.000374999	0.0405305	0.000374999	0.026229			0.000374998	0.00336944	0.000374998	7.48237e-05	0.000374998	0.00381104
0.000424997	0.00402646	0.000599998	0.00783738	0.000424998	0.03917	0.000424998	0.0271601			0.000424997	0.00317258	0.000424997	0.00083321	0.000424997	0.00289782
0.000474997	0.00316071	0.000699997	0.00771844	0.000474998	0.0389916	0.000474998	0.0271432			0.000474997	0.00228224	0.000474997	0.000962169	0.000474997	0.00404676
0.000549997	0.00343756	0.000849997	0.00804691	0.000549998	0.0392175	0.000549998	0.0256515			0.000549997	0.00282728	0.000549997	0.000992629	0.000549997	0.00333544
0.000649996	0.00355859	0.00105	0.00745278	0.000649997	0.0397552	0.000649997	0.0258882			0.000649996	0.00289922	0.000649996	0.000143073	0.000649996	0.00372268
0.000749996	0.00363826	0.00125	0.00799245	0.000749997	0.0401079	0.000749997	0.0258481			0.000749996	0.00273561	0.000749996	0.000342429	0.000749996	0.00349811
0.000849995	0.00298576	0.00144999	0.00783139	0.000849997	0.039222	0.000849997	0.0257347			0.000849995	0.00266408	0.000849995	0.000658644	0.000849995	0.00338944
0.000949994	0.00368574	0.00164999	0.0079629	0.000949996	0.0396432	0.000949996	0.0261688			0.000949994	0.00200765	0.000949994	0.000448763	0.000949994	0.00385977
0.00104999	0.00360963	0.00194999	0.0078947	0.00105	0.0393838	0.00105	0.023363			0.00104999	0.00262579	0.00104999	0.000689587	0.00104999	0.0031044
0.00114999	0.00341283	0.00234999	0.00800532	0.00115	0.0397658	0.00115	0.0257313			0.00114999	0.00199013	0.00114999	-8.46731e-05	0.00114999	0.00330234
0.00124999	0.00361036	0.00274999	0.00796584	0.00125	0.0391783	0.00125	0.0253279			0.00124999	0.00268642	0.00124999	0.000818798	0.00124999	0.00278177
0.00134999	0.00361344	0.00314999	0.00774336	0.00135	0.0389684	0.00135	0.0247936			0.00134999	0.0025187	0.00134999	0.00067081	0.00134999	0.00361766
0.00144999	0.00381965	0.00354999	0.00812812	0.00144999	0.039438	0.00144999	0.0272351			0.00144999	0.00272071	0.00144999	0.00110709	0.00144999	0.00312467
0.00159999	0.00327563	0.00414998	0.00784778	0.00159999	0.0397507	0.00159999	0.0266615			0.00159999	0.00265435	0.00159999	0.000279992	0.00159999	0.00358727
0.00179999	0.00353378	0.00494998	0.00775294	0.00179999	0.039117	0.00179999	0.0255968			0.00179999	0.00232304	0.00179999	0.000672498	0.00179999	0.00365639
0.00199999	0.00354326	0.00574998	0.00758587	0.00199999	0.0396867	0.00199999	0.0256619			0.00199999	0.00260777	0.00199999	4.90227e-05	0.00199999	0.00339959
0.00219999	0.00360638	0.00654997	0.00784686	0.00219999	0.039286	0.00219999	0.0256033			0.00219999	0.0025272	0.00219999	-0.000219127	0.00219999	0.00341012
0.00239999	0.00341551	0.00734997	0.00775982	0.00239999	0.0393765	0.00239999	0.0261232			0.00239999	0.00244762	0.00239999	0.000613929	0.00239999	0.00368771
0.00259998	0.00359479	0.00854997	0.00790318	0.00259999	0.0389422	0.00259999	0.0253498			0.00259998	0.00207069	0.00259998	0.0001704	0.00259998	0.00324648
0.00279998	0.00349071	0.01015	0.00761768	0.00279999	0.0391683	0.00279999	0.0251397			0.00279998	0.00233555	0.00279998	0.000727399	0.00279998	0.00315925
0.00299998	0.00359329	0.01175	0.00759794	0.00299999	0.0392559	0.00299999	0.0250298			0.00299998	0.00246944	0.00299998	0.00098481	0.00299998	0.00331022
0.00319998	0.00378815	0.0133499	0.00758019	0.00319999	0.0392681	0.00319999	0.0262025			0.00319998	0.00270477	0.00319998	0.00072009	0.00319998	0.00325557
0.00339998	0.00349133	0.0149499	0.00752428	0.00339999	0.039411	0.00339999	0.0255123			0.00339998	0.00229502	0.00339998	0.000465611	0.00339998	0.00367064
0.00369998	0.00345534	0.0173499	0.00750607	0.00369998	0.038963	0.00369998	0.0257071			0.00369998	0.00243383	0.00369998	0.000689744	0.00369998	0.00314939
0.00409998	0.00344372	0.0205499	0.00744787	0.00409998	0.0393673	0.00409998	0.025837			0.00409998	0.00241753	0.00409998	0.000354116	0.00409998	0.00370387
0.00449997	0.00349645	0.0237499	0.00746172	0.00449998	0.039466	0.00449998	0.0259237			0.00449997	0.00262406	0.00449997	0.0004807	0.00449997	0.00308701
0.00489997	0.00330435	0.0269499	0.00732104	0.00489998	0.0393632	0.00489998	0.0265084			0.00489997	0.00240509	0.00489997	0.000600142	0.00489997	0.00325837
0.00529997	0.00343247	0.0301499	0.00729234	0.00529998	0.039022	0.00529998	0.0260869			0.00529997	0.00267779	0.00529997	0.000514139	0.00529997	0.00312093
0.00569997	0.00342225	0.0349499	0.00727612	0.00569998	0.0396759	0.00569998	0.0260171			0.00569997	0.00229029	0.00569997	0.000508035	0.00569997	0.00329684
0.00609996	0.00335341	0.0413498	0.00720274	0.00609998	0.0391841	0.00609998	0.0253672			0.00609996	0.00243791	0.00609996	0.000680532	0.00609996	0.00301485
0.00649996	0.00336398	0.0477498	0.00724311	0.00649997	0.0389456	0.00649997	0.0260151			0.00649996	0.00260579	0.00649996	0.000570004	0.00649996	0.00305189
0.00689996	0.00315669	0.0541498	0.00716382	0.00689997	0.0385428	0.00689997	0.0258538			0.00689996	0.00218469	0.00689996	0.000630567	0.00689996	0.00328947
0.00729996	0.00342563	0.0605498	0.00712389	0.00729997	0.0389068	0.00729997	0.0259349			0.00729996	0.00237037	0.00729996	0.000454591	0.00729996	0.00303318
0.00789995	0.00343024	0.0701497	0.00702116	0.00789997	0.0389138	0.00789997	0.0254578			0.00789995	0.002545	0.00789995	0.000591831	0.00789995	0.00327314
0.00869995	0.0034392	0.0829497	0.00690112	0.00869997	0.0386406	0.00869997	0.0254601			0.00869995	0.00238214	0.00869995	0.000579263	0.00869995	0.00308253
0.00949994	0.00344819	0.0957496	0.00684929	0.00949996	0.0387913	0.00949996	0.0254029			0.00949994	0.00233092	0.00949994	0.000759162	0.00949994	0.0033886
0.0102999	0.00341123	0.10855	0.00679091	0.0103	0.0389746	0.0103	0.0256093			0.0102999	0.0022758	0.0102999	0.000729959	0.0102999	0.00314745
0.0110999	0.00341045	0.12135	0.00667025	0.0111	0.039064	0.0111	0.0254064			0.0110999	0.00226775	0.0110999	0.000627403	0.0110999	0.0030433
0.0118999	0.00326862	0.140549	0.00663412	0.0119	0.0388366	0.0119	0.0255249			0.0118999	0.00224395	0.0118999	0.00048688	0.0118999	0.00329448
0.0126999	0.00342104	0.166149	0.0065054	0.0126999	0.0389353	0.0126999	0.0255112			0.0126999	0.00237105	0.0126999	0.00034464	0.0126999	0.0029336
0.0134999	0.00321605	0.191749	0.00641944	0.0134999	0.0386429	0.0134999	0.0252591			0.0134999	0.00240317	0.0134999	0.000461028	0.0134999	0.00303103
0.0142999	0.00327467	0.217349	0.00631426	0.0142999	0.0388165	0.0142999	0.0254541			0.0142999	0.0023538	0.0142999	0.000702643	0.0142999	0.00316819
0.0150999	0.00330832	0.242949	0.00621717	0.0150999	0.0387395	0.0150999	0.0255378			0.0150999	0.00222116	0.0150999	0.00062436	0.0150999	0.00322007
0.0162999	0.0033372	0.281349	0.00608915	0.0162999	0.0388491	0.0162999	0.0254985			0.0162999	0.00231855	0.0162999	0.000530016	0.0162999	0.0030032
0.0178999	0.00324766	0.332549	0.00592928	0.0178999	0.0385196	0.0178999	0.0256028			0.0178999	0.00237388	0.0178999	0.000624182	0.0178999	0.00297488
0.0194999	0.00323286	0.383748	0.00584116	0.0194999	0.0385591	0.0194999	0.0253338			0.0194999	0.00239016	0.0194999	0.000423118	0.0194999	0.00290608
0.0210999	0.00331672	0.434948	0.00573755	0.0210999	0.0385415	0.0210999	0.025677			0.0210999	0.00227402	0.0210999	0.000493876	0.0210999	0.00300296
0.0226999	0.00335628	0.486148	0.00560222	0.0226999	0.0384812	0.0226999	0.0252799			0.0226999	0.00220677	0.0226999	0.000515199	0.0226999	0.00294681
0.0242999	0.00315294	0.562948	0.00549491	0.0242999	0.0382397	0.0242999	0.025353			0.0242999	0.00217626	0.0242999	0.000529785	0.0242999	0.00296735
0.0258998	0.00317694	0.665347	0.00532793	0.0258999	0.038468	0.0258999	0.0254922			0.0258998	0.00228229	0.0258998	0.000550215	0.0258998	0.00297466
0.0274998	0.00334388	0.767747	0.00516234	0.0274999	0.038316	0.0274999	0.0250554			0.0274998	0.00223586	0.0274998	0.000451346	0.0274998	0.00284294
0.0290998	0.00320091	0.870147	0.00497336	0.0290999	0.038377	0.0290999	0.0251844			0.0290998	0.00227346	0.0290998	0.000619777	0.0290998	0.00296342
0.0306998	0.0031895	0.972546	0.00485906	0.0306999	0.0382384	0.0306999	0.0253917			0.0306998	0.0022347	0.0306998	0.000670412	0.0306998	0.00301219
0.0330998	0.00322107	1.12615	0.00465882	0.0330999	0.0381136	0.0330999	0.0253297			0.0330998	0.00213626	0.0330998	0.000446986	0.0330998	0.00289799
0.0362998	0.00326962	1.33094	0.00443165	0.0362999	0.0382403	0.0362999	0.025291			0.0362998	0.00214345	0.0362998	0.000619387	0.0362998	0.00288796
0.0394998	0.00319841	1.53574	0.00420225	0.0394998	0.0379145	0.0394998	0.0252917			0.0394998	0.0021786	0.0394998	0.000551643	0.0394998	0.00300603
0.0426997	0.00312493	1.74054	0.00398129	0.0426998	0.0379036	0.0426998	0.0252829			0.0426997	0.00222168	0.0426997	0.0005861	0.0426997	0.00286534
0.0458997	0.00317309	1.94534	0.00381667	0.0458998	0.0378756	0.0458998	0.025108			0.0458997	0.00216493	0.0458997	0.000483065	0.0458997	0.00295612
0.0490997	0.00314263	2.25254	0.00359603	0.0490998	0.0379062	0.0490998	0.0251662			0.0490997	0.0020446	0.0490997	0.000558737	0.0490997	0.00286155
0.0522997	0.00310423	2.66214	0.00336918	0.0522998	0.0377621	0.0522998	0.0250525			0.0522997	0.0021207	0.0522997	0.000517873	0.0522997	0.00279931
0.0554997	0.00314345	3.07174	0.00310549	0.0554998	0.0377574	0.0554998	0.0251531			0.0554997	0.00209208	0.0554997	0.000609109	0.0554997	0.00277351
0.0586996	0.00311149	3.48134	0.00289823	0.0586998	0.0375899	0.0586998	0.0250919			0.0586996	0.00213375	0.0586996	0.000401588	0.0586996	0.00279846
0.0618996	0.00311297	3.89093	0.00269187	0.0618998	0.0376138	0.0618998	0.0250076			0.0618996	0.00210574	0.0618996	0.000694605	0.0618996	0.00269932
0.0666996	0.00304117	4.50533	0.00240391	0.0666997	0.0374461	0.0666997	0.0251675			0.0666996	0.00201667	0.0666996	0.000637779	0.0666996	0.0026348
0.0730996	0.0030695	5.32453	0.00213212	0.0730997	0.0374525	0.0730997	0.0249564			0.0730996	0.00199364	0.0730996	0.000519372	0.0730996	0.00275414
0.0794995	0.00305886	6.14373	0.00183583	0.0794997	0.0372951	0.0794997	0.025041			0.0794995	0.00195965	0.0794995	0.000536253	0.0794995	0.00270876
0.0858995	0.00307158	6.96292	0.0016814	0.0858997	0.0371769	0.0858997	0.02488			0.0858995	0.00196819	0.0858995	0.000523857	0.0858995	0.00266911
0.0922994	0.00297222	7.78212	0.00151308	0.0922996	0.0371885	0.0922996	0.0248925			0.0922994	0.00195296	0.0922994	0.000560228	0.0922994	0.00263455
0.0986994	0.00297931	9.01091	0.00126665	0.0986996	0.0370499	0.0986996	0.0248475			0.0986994	0.00191437	0.0986994	0.000483478	0.0986994	0.00262407
0.105099	0.00295182	10.6493	0.000910821	0.1051	0.0368993	0.1051	0.0247188			0.105099	0.00185692	0.105099	0.000482071	0.105099	0.00253622
0.111499	0.00292352	12.2877	0.000875498	0.1115	0.0369034	0.1115	0.0247264			0.111499	0.00180362	0.111499	0.000521359	0.111499	0.00254608
0.117899	0.00291033	13.9261	0.000797299	0.1179	0.0367176	0.1179	0.0246326			0.117899	0.00179798	0.117899	0.000502165	0.117899	0.00250353
0.124299	0.00291523	15.5645	0.000663705	0.1243	0.0367504	0.1243	0.024614			0.124299	0.00183998	0.124299	0.000413267	0.124299	0.00249109
0.133899	0.00289572	18.0221	0.0004906	0.133899	0.0366007	0.133899	0.0246476			0.133899	0.00181162	0.133899	0.000485106	0.133899	0.00241637
0.146699	0.00287582	21.2989	0.000458217	0.146699	0.0364775	0.146699	0.024544			0.146699	0.00176651	0.146699	0.000510239	0.146699	0.00244039
0.159499	0.00283406	24.5757	0.000258236	0.159499	0.03633	0.159499	0.0243364			0.159499	0.00174808	0.159499	0.000485497	0.159499	0.00230738
0.172299	0.00278862	27.8524	0.000162877	0.172299	0.036139	0.172299	0.0243048			0.172299	0.00170286	0.172299	0.000468755	0.172299	0.00233192
0.185099	0.00279392	31.1292	0.000179672	0.185099	0.0359816	0.185099	0.0243064			0.185099	0.00169194	0.185099	0.000472216	0.185099	0.00226893
0.197899	0.00273232	36.0444	0.000101484	0.197899	0.0358671	0.197899	0.02422			0.197899	0.00163508	0.197899	0.000514874	0.197899	0.00224304
0.210699	0.00273219	42.598	-7.32121e-05	0.210699	0.0357194	0.210699	0.0241886			0.210699	0.00160316	0.210699	0.000418711	0.210699	0.00223294
0.223499	0.00273112	49.1516	4.95182e-05	0.223499	0.0356677	0.223499	0.0241145			0.223499	0.00161163	0.223499	0.000485353	0.223499	0.00222191
0.236299	0.00271871	55.7051	9.43493e-05	0.236299	0.0355588	0.236299	0.0241469			0.236299	0.0015997	0.236299	0.000504769	0.236299	0.00212987
0.249099	0.00265949	62.2587	0.000303417	0.249099	0.03541	0.249099	0.0241457			0.249099	0.00148542	0.249099	0.000394057	0.249099	0.00216765
0.268298	0.00265578	72.0891	0.000254125	0.268299	0.0352517	0.268299	0.0239262			0.268298	0.00149998	0.268298	0.000492633	0.268298	0.00211668
0.293898	0.00261402	85.1962	0.000121756	0.293899	0.0350439	0.293899	0.0237261			0.293898	0.00147391	0.293898	0.000494526	0.293898	0.00205147
0.319498	0.00258328	98.3034	0.000110331	0.319499	0.0347658	0.319499	0.0236911			0.319498	0.00137721	0.319498	0.000458365	0.319498	0.00201867
0.345098	0.00252673			0.345099	0.034611	0.345099	0.0235359			0.345098	0.00136612	0.345098	0.000467868	0.345098	0.00197431
0.370698	0.00249905			0.370699	0.0343928	0.370699	0.0233684			0.370698	0.00134601	0.370698	0.000477583	0.370698	0.00193118
0.396298	0.00247003			0.396298	0.0341751	0.396298	0.023358			0.396298	0.00130008	0.396298	0.000471786	0.396298	0.00190375
0.421897	0.00244593			0.421898	0.0339996	0.421898	0.0232599			0.421897	0.00127274	0.421897	0.000437254	0.421897	0.00187272
0.447497	0.00243284			0.447498	0.0337967	0.447498	0.0230914			0.447497	0.00124781	0.447497	0.000466022	0.447497	0.00185928
0.473097	0.00237748			0.473098	0.0336564	0.473098	0.0230532			0.473097	0.00123237	0.473097	0.000433907	0.473097	0.00180411
0.498697	0.00234869			0.498698	0.0334657	0.498698	0.0228082			0.498697	0.00116871	0.498697	0.000446695	0.498697	0.00175131
0.537097	0.00229517			0.537098	0.033127	0.537098	0.0226398			0.537097	0.00117553	0.537097	0.000425995	0.537097	0.00176378
0.588296	0.00228864			0.588298	0.0327911	0.588298	0.0224412			0.588296	0.00112285	0.588296	0.000422128	0.588296	0.00169757
0.639496	0.00222812			0.639497	0.0324646	0.639497	0.0222847			0.639496	0.00110845	0.639496	0.000378038	0.639496	0.00166289
0.690696	0.0022061			0.690697	0.0321371	0.690697	0.0220418			0.690696	0.00107929	0.690696	0.000366363	0.690696	0.00164356
0.741896	0.00216297			0.741897	0.0318104	0.741897	0.0217975			0.741896	0.00104414	0.741896	0.000397946	0.741896	0.00160277
0.793095	0.002116			0.793097	0.0315247	0.793097	0.0215921			0.793095	0.0010143	0.793095	0.000346603	0.793095	0.00153887
0.844295	0.00207761			0.844297	0.0312309	0.844297	0.0213607			0.844295	0.000977424	0.844295	0.000356343	0.844295	0.00146724
0.895495	0.0020297			0.895496	0.0309539	0.895496	0.0211623			0.895495	0.000949408	0.895495	0.000300309	0.895495	0.00146545
0.946694	0.00199981			0.946696	0.0306877	0.946696	0.0209879			0.946694	0.00092021	0.946694	0.000291203	0.946694	0.00143492
0.997894	0.00196385			0.997896	0.0304273	0.997896	0.0208643			0.997894	0.000939375	0.997894	0.00027953	0.997894	0.00143409
1.07469	0.00191393			1.0747	0.0300154	1.0747	0.0205578			1.07469	0.000880926	1.07469	0.000281489	1.07469	0.001383
1.17709	0.00188011			1.1771	0.0294844	1.1771	0.0201855			1.17709	0.00084212	1.17709	0.000302672	1.17709	0.00135288
1.27949	0.00181794			1.27949	0.0289854	1.27949	0.0198602			1.27949	0.000791655	1.27949	0.000290002	1.27949	0.00128911
1.38189	0.0017453			1.38189	0.0284992	1.38189	0.0195312			1.38189	0.000740129	1.38189	0.000278445	1.38189	0.00124717
1.48429	0.00170511			1.48429	0.0280155	1.48429	0.0192793			1.48429	0.000704031	1.48429	0.000301853	1.48429	0.00124098
1.58669	0.00167156			1.58669	0.0275346	1.58669	0.0190641			1.58669	0.00069028	1.58669	0.000323202	1.58669	0.00122728
1.68909	0.00161254			1.68909	0.0271213	1.68909	0.0187848			1.68909	0.000659647	1.68909	0.000333182	1.68909	0.00112461
1.79149	0.00157354			1.79149	0.0267062	1.79149	0.0184827			1.79149	0.000609233	1.79149	0.000328665	1.79149	0.00110235
1.89389	0.00151519			1.89389	0.0262395	1.89389	0.0182103			1.89389	0.000595529	1.89389	0.000314326	1.89389	0.00109537
1.99629	0.00147211			1.99629	0.0258924	1.99629	0.0179722			1.99629	0.000580366	1.99629	0.00029169	1.99629	0.00103097
2.14989	0.00141349			2.14989	0.0253722	2.14989	0.0176158			2.14989	0.000543134	2.14989	0.000277661	2.14989	0.00098396
2.35469	0.00135766			2.35469	0.0246523	2.35469	0.0172592			2.35469	0.00051847	2.35469	0.000260864	2.35469	0.000973502
2.55948	0.0012968			2.55949	0.0239711	2.55949	0.0168918			2.55948	0.000488572	2.55948	0.000237768	2.55948	0.000941021
2.76428	0.00124434			2.76429	0.0233952	2.76429	0.0164215			2.76428	0.000502071	2.76428	0.000225094	2.76428	0.000966698
2.96908	0.00119527			2.96909	0.0227785	2.96909	0.0159359			2.96908	0.000448289	2.96908	0.000222098	2.96908	0.000939659
3.17388	0.00117128			3.17389	0.0221446	3.17389	0.0155486			3.17388	0.000383646	3.17388	0.000226958	3.17388	0.000900471
3.37868	0.00112088			3.37869	0.0215731	3.37869	0.0151978			3.37868	0.000345034	3.37868	0.000226821	3.37868	0.000896771
3.58348	0.00105747			3.58349	0.0209677	3.58349	0.0149018			3.58348	0.000345579	3.58348	0.000243516	3.58348	0.000875734
3.78828	0.00100362			3.78828	0.0204179	3.78828	0.0144826			3.78828	0.000322963	3.78828	0.000282998	3.78828	0.000858287
3.99308	0.000955978			3.99308	0.0199573	3.99308	0.014173			3.99308	0.000325954	3.99308	0.000366905	3.99308	0.000854581
4.30027	0.000900109			4.30028	0.0192893	4.30028	0.0136854			4.30027	0.000303036	4.30027	0.000343953	4.30027	0.000837966
4.70987	0.000830814			4.70988	0.0185219	4.70988	0.013142			4.70987	0.000267168	4.70987	0.000269423	4.70987	0.000798818
5.11947	0.000782501			5.11948	0.0177573	5.11948	0.0126666			5.11947	0.000214207	5.11947	0.000265719	5.11947	0.000764681
5.52907	0.000704727			5.52908	0.0170996	5.52908	0.0122947			5.52907	0.000196924	5.52907	0.000332792	5.52907	0.000780079
5.93866	0.000646838			5.93868	0.0164677	5.93868	0.0119043			5.93866	0.000151964	5.93866	0.000313325	5.93866	0.000817059
6.34826	0.000587802			6.34827	0.0158105	6.34827	0.0115649			6.34826	0.000141869	6.34826	0.000293125	6.34826	0.000807812
6.75786	0.000584375			6.75787	0.0153078	6.75787	0.0110506			6.75786	0.000132617	6.75786	0.000305129	6.75786	0.000842735
7.16746	0.000553215			7.16747	0.0148001	7.16747	0.0107027			7.16746	8.07747e-05	7.16746	0.000361214	7.16746	0.000847987
7.57705	0.00048731			7.57707	0.0143221	7.57707	0.0103799			7.57705	5.63022e-05	7.57705	0.000304454	7.57705	0.000854442
7.98665	0.000426678			7.98667	0.0139385	7.98667	0.0100914			7.98665	-4.57893e-06	7.98665	0.000257817	7.98665	0.00084594
8.60105	0.000361322			8.60107	0.013249	8.60107	0.00974698			8.60105	-2.49819e-07	8.60105	0.000205843	8.60105	0.000773373
9.42024	0.000281272			9.42026	0.0125193	9.42026	0.00922344			9.42024	3.85226e-05	9.42024	0.000188805	9.42024	0.000762857
10.2394	0.000210121			10.2395	0.0118695	10.2395	0.00873005			10.2394	0.000112319	10.2394	0.000173854	10.2394	0.000728035
11.0586	0.000159667			11.0587	0.0112491	11.0587	0.00826281			11.0586	0.000196131	11.0586	0.000172002	11.0586	0.000807295
11.8778	9.98846e-05			11.8779	0.0106778	11.8779	0.00779532			11.8778	0.000206631	11.8778	7.87777e-05	11.8778	0.000782965
12.697	4.73747e-05			12.697	0.0101644	12.697	0.00744926			12.697	0.00024149	12.697	0.000108632	12.697	0.000773618
13.5162	-4.44214e-05			13.5162	0.00967077	13.5162	0.0071506			13.5162	0.00028074	13.5162	6.40266e-05	13.5162	0.000726007
14.3354	-6.65213e-05			14.3354	0.00922481	14.3354	0.00691379			14.3354	0.000356119	14.3354	0.00010304	14.3354	0.000720664
15.1546	-0.000123298			15.1546	0.00886912	15.1546	0.00658039			15.1546	0.000341196	15.1546	4.02371e-05	15.1546	0.000660627
15.9738	-0.000144703			15.9738	0.00852115	15.9738	0.00631095			15.9738	0.000290277	15.9738	-5.00982e-05	15.9738	0.000676098
17.2026	-0.000123417			17.2026	0.00796317	17.2026	0.00602124			17.2026	0.000211075	17.2026	-6.83205e-05	17.2026	0.000617178
18.841	-0.000164161			18.841	0.00744525	18.841	0.0057687			18.841	0.000154053	18.841	-5.27057e-05	18.841	0.0006121
20.4794	-0.000184082			20.4794	0.00692417	20.4794	0.00529455			20.4794	0.000116286	20.4794	-8.09643e-06	20.4794	0.00057057
22.1178	-0.000286628			22.1178	0.00644299	22.1178	0.00491683			22.1178	7.25994e-05	22.1178	-1.7611e-05	22.1178	0.000570801
23.7562	-0.000293093			23.7562	0.00611687	23.7562	0.00467168			23.7562	-3.38874e-05	23.7562	-4.62376e-05	23.7562	0.000589247
25.3945	-0.000332856			25.3946	0.00586191	25.3946	0.00462402			25.3945	3.14785e-05	25.3945	7.65957e-05	25.3945	0.000625165
27.0329	-0.000309604			27.033	0.00553631	27.033	0.00447304			27.0329	2.72715e-05	27.0329	-6.99465e-06	27.0329	0.000575096
28.6713	-0.000333586			28.6714	0.00530707	28.6714	0.00407353			28.6713	8.69128e-05	28.6713	-1.98967e-05	28.6713	0.000571365
30.3097	-0.000369486			30.3098	0.00501612	30.3098	0.00399097			30.3097	8.04496e-05	30.3097	2.236e-06	30.3097	0.000607649
31.9481	-0.000396724			31.9482	0.00486135	31.9482	0.00376385			31.9481	7.34721e-05	31.9481	-4.59035e-05	31.9481	0.000584388
34.4057	-0.000450636			34.4058	0.00458519	34.4058	0.00333681			34.4057	4.18006e-05	34.4057	-2.67826e-05	34.4057	0.000580713
37.6825	-0.000494855			37.6825	0.00436759	37.6825	0.00317397			37.6825	7.39182e-05	37.6825	0.000119508	37.6825	0.000461308
40.9593	-0.000526669			40.9593	0.00408432	40.9593	0.00306852			40.9593	4.67515e-05	40.9593	6.76819e-05	40.9593	0.000422202
44.236	-0.000565255			44.2361	0.00386602	44.2361	0.00306627			44.236	1.54665e-05	44.236	7.13949e-05	44.236	0.000384618
47.5128	-0.000635605			47.5129	0.00362429	47.5129	0.00295022			47.5128	-1.63709e-05	47.5128	0.000122623	47.5128	0.000527631
50.7896	-0.000636821			50.7897	0.00324581	50.7897	0.00266952			50.7896	-1.9073e-05	50.7896	5.29327e-05	50.7896	0.000577262
54.0664	-0.000614277			54.0665	0.00301834	54.0665	0.00234421			54.0664	3.21286e-05	54.0664	3.27835e-06	54.0664	0.000564853
57.3432	-0.000649955			57.3433	0.00280007	57.3433	0.00233008			57.3432	5.82307e-05	57.3432	-5.32621e-05	57.3432	0.000565023
60.6199	-0.000618718			60.6201	0.00275477	60.6201	0.00216238			60.6199	9.12991e-05	60.6199	-5.1795e-05	60.6199	0.000510679
63.8967	-0.000703046			63.8968	0.00260644	63.8968	0.00195202			63.8967	5.60424e-05	63.8967	-5.55351e-05	63.8967	0.000534019
68.8119	-0.000650628			68.812	0.00238749	68.812	0.00177333			68.8119	4.4526e-05	68.8119	-0.000163881	68.8119	0.000474112
75.3654	-0.000726215			75.3656	0.00216008	75.3656	0.00140544			75.3654	2.10739e-05	75.3654	-7.50558e-05	75.3654	0.000514008
81.919	-0.000817638			81.9192	0.00181724	81.9192	0.00115656			81.919	7.43755e-05	81.919	-0.000141757	81.919	0.000509226
88.4726	-0.000830758			88.4727	0.00179401	88.4727	0.00105864			88.4726	6.29858e-05	88.4726	-0.000180355	88.4726	0.000536793
95.0261	-0.000833447			95.0263	0.0015967	95.0263	0.000831057			95.0261	-9.60442e-05	95.0261	-0.000189841	95.0261	0.000476659
101.58	-0.000906723			101.58	0.0014136	101.58	0.000876479			101.58	1.26972e-05	101.58	-0.000125395	101.58	0.000435584
108.133	-0.000893014			108.133	0.00103219	108.133	0.000938617			108.133	7.3775e-05	108.133	5.7306e-06	108.133	0.000475
114.687	-0.000812504			114.687	0.00101667	114.687	0.000923224			114.687	-4.17593e-05	114.687	5.52284e-05	114.687	0.000495829
121.24	-0.000849852			121.241	0.00096362	121.241	0.000810566			121.24	5.31832e-05	121.24	7.99134e-05	121.24	0.000432955
127.794	-0.000851485			127.794	0.000760813	127.794	0.000889854			127.794	4.92375e-05	127.794	4.58332e-05	127.794	0.000419545
137.624	-0.000872328			137.625	0.000591095	137.625	0.000555417			137.624	-2.94531e-05	137.624	3.83614e-05	137.624	0.000477283
150.731	-0.000895825			150.732	0.000500382	150.732	0.000502622			150.731	7.23172e-05	150.731	-4.87352e-05	150.731	0.000528692
163.839	-0.000917304			163.839	0.000850712	163.839	0.000708624			163.839	1.70518e-05	163.839	1.29998e-05	163.839	0.000514792
176.946	-0.00085731			176.946	0.000953617	176.946	0.000768809			176.946	0.000164802	176.946	-3.81498e-05	176.946	0.000491155
190.053	-0.00089217			190.053	0.000812085	190.053	0.000520639			190.053	0.000133226	190.053	-0.000122048	190.053	0.000444568
203.16	-0.000940418			203.16	0.000795157	203.16	0.000604305			203.16	3.59706e-05	203.16	2.49392e-05	203.16	0.000513349
216.267	-0.00101349			216.267	0.000843077	216.267	0.000489224			216.267	2.17669e-05	216.267	-7.67391e-05	216.267	0.000609225
229.374	-0.00100978			229.375	0.000576006	229.375	0.000399076			229.374	-3.53842e-05	229.374	-2.63058e-05	229.374	0.000539479
242.481	-0.00103547			242.482	0.000604728	242.482	0.000168234			242.481	-9.15039e-05	242.481	-0.000168611	242.481	0.00068707
255.588	-0.000992576			255.589	0.000560409	255.589	0.00015848			255.588	-0.000110325	255.588	-0.000160956	255.588	0.000612606
275.249	-0.00111283			275.25	0.000346367	275.25	7.01e-05			275.249	-0.000149475	275.249	9.00826e-06	275.249	0.000568248
301.463	-0.00110744			301.464	0.000204162	301.464	0.000170815			301.463	-6.86819e-06	301.463	-7.11209e-05	301.463	0.000517815
327.678	-0.00110118			327.678	0.00012887	327.678	0.000449493			327.678	-0.000132157	327.678	-7.8752e-05	327.678	0.000583755
353.892	-0.00107966			353.892	0.000212941	353.892	0.0001941			353.892	2.08111e-05	353.892	-9.85689e-05	353.892	0.000515337
380.106	-0.00109844			380.107	-7.51e-05	380.107	0.000356283			380.106	-3.49145e-05	380.106	-0.000136724	380.106	0.00046832
406.32	-0.00104639			406.321	4.74e-05	406.321	0.000510795			406.32	-0.000161816	406.32	-5.09068e-05	406.32	0.000467686
432.535	-0.0010375			432.535	7.55e-05	432.535	0.000399834			432.535	-0.000100663	432.535	-0.000117814	432.535	0.000370299
458.749	-0.00104097			458.75	-4.54e-05	458.75	0.000153511			458.749	-5.84804e-05	458.749	-0.000112574	458.749	0.000487578
484.963	-0.00111262			484.964	-1.26e-05	484.964	8.76e-05			484.963	-7.77149e-05	484.963	-8.56779e-05	484.963	0.000464056
511.177	-0.00100184			511.178	4.68e-06	511.178	-9.24e-05			511.177	2.04729e-05	511.177	-0.000126493	511.177	0.000528659
550.499	-0.00107519			550.5	5.72e-05	550.5	-0.00014103			550.499	-5.2349e-05	550.499	-8.15083e-05	550.499	0.000444663
602.927	-0.000989858			602.928	0.000199307	602.928	5.86e-05			602.927	-0.000127368	602.927	-0.000105288	602.927	0.000491101
655.356	-0.00106577			655.357	0.000118889	655.357	-0.000142871			655.356	-0.000130951	655.356	-0.000123627	655.356	0.000486118
707.784	-0.00106518			707.785	0.000393234	707.785	-7.82e-05			707.784	-7.20438e-05	707.784	-0.000107543	707.784	0.000488807
760.213	-0.00103882			760.214	0.000316621	760.214	-8.49e-05			760.213	-6.86111e-05	760.213	-0.000195992	760.213	0.000450091
812.641	-0.00103533			812.643	2.05e-05	812.643	3.45e-05			812.641	-7.14189e-05	812.641	-9.53624e-05	812.641	0.000416443
865.07	-0.000969063			865.071	2.61e-06	865.071	-9.33e-05			865.07	-8.3784e-05	865.07	-0.000128767	865.07	0.000519917
917.498	-0.000987338			917.5	0.000226902	917.5	0.000148113			917.498	-4.11792e-05	917.498	-0.000188219	917.498	0.000564475
969.926	-0.00105308			969.928	8.07e-05	969.928	6.36e-05			969.926	-8.43942e-05	969.926	-0.000190246	969.926	0.000494848
1022.35	-0.00104294			1022.36	0.000109661	1022.36	-7.04e-05			1022.35	-0.000123223	1022.35	-0.000135777	1022.35	0.000562933

## Sheet: Fig. 4
Fig. 4a. % FRET pos. cells
TauRD (500 ng)
Bafilimycin A1 (nM)	Rep 1	Rep 2	Rep 3	Rep 4	Rep 5		Average	SD	SEM
DMSO	1.46	2.52	0.908	1.82	2.06		1.7536	0.609692	0.272663
2	1.47	2.28	2.04	1.88	1.92		1.918	0.294992	0.131924
10	5.31	8.35	7.27	9.65	8.15		7.746	1.60576	0.71812
TauRD (200 ng)/Clu
Bafilimycin A1 (nM)	Rep 1	Rep 2	Rep 3	Rep 4	Rep 5		Average	SD	SEM
DMSO	1.68	1.56	7	3.37	4.26		3.574	2.23009	0.997324
2	2.23	1.82	6.11	3.61	4.34		3.622	1.72414	0.77106
10	6.95	5.81	18.8	14.1	12.3		11.592	5.33213	2.3846
Fig. 4b. % FRET pos. cells
TauRD (500 ng)
LLOME (µM)	Rep 1	Rep 2	Rep 3	Rep 4	Rep 5		Average	SD	SEM
DMSO	1.18	1.34	1.8	1.27	1.53		1.424	0.246435	0.110209
50	1.14	1.43	1.51	1.34	1.47		1.378	0.147207	0.0658331
150	1.17	1.74	2.02	1.48	1.43		1.568	0.323682	0.144755
250	6.96	10.3	5.52	3.48	3.42		5.936	2.85606	1.27727
500	20.2	25.2	13.5	14.9	13.7		17.5	5.09362	2.27794
TauRD (200 ng)/Clu
LLOME (µM)	Rep 1	Rep 2	Rep 3	Rep 4	Rep 5		Average	SD	SEM
DMSO	1.73	1.58	6.26	3.33	3.47		3.274	1.8849	0.842951
50	1.44	1.4	5.99	3.65	3.51		3.198	1.8987	0.849125
150	1.67	1.79	5.65	3.34	3.56		3.202	1.61869	0.723902
250	7.95	11.2	18.1	7.86	7.83		10.588	4.43881	1.9851
500	25.5	30.1	36.5	28.2	30.9		30.24	4.07038	1.82033
Fig. 4c. % FRET pos. cells
TauRD (1 µg)
Heparin (µg/ml)	Rep 1	Rep 2	Rep 3	Rep 4		Average	SD	SEM
0	8.32	5.52	6.93	8.72		7.3725	1.45385	0.726927
0.2	6.11	4.43	4.46	5.92		5.23	0.909835	0.454918
2	1.51	0.77	1.04	1.21		1.1325	0.310094	0.155047
20	0.34	0.12	0.16	0.24		0.215	0.0971253	0.0485627
200	0.094	0.14	0.081	0.15		0.11625	0.0338662	0.0169331
TauRD (1 µg)/Clu
Heparin (µg/ml)	Rep 1	Rep 2	Rep 3	Rep 4		Average	SD	SEM
0	29.3	38	36.1	41.1		36.125	4.99491	2.49746
0.2	22.1	26.8	27.3	30.9		26.775	3.61236	1.80618
2	6.65	6.76	5.41	5.49		6.0775	0.726699	0.36335
20	1.42	2.55	1.7	1.77		1.86	0.484218	0.242109
200	0.86	2.76	2.11	1.43		1.79	0.824176	0.412088
Fig. 4g. Flurescence intensity (normalized)
	Clu-A647		TauRD-A532 (seed)		TauRD-mTurq (cell)
Distance (µm)	Fluorescence intensity	Normalized	Fluorescence intensity	Normalized	Fluorescence intensity	Normalized
0	0	0	0	0	8735	0.151238
0.1	0	0	0	0	8648.43	0.149739
0.2	0	0	56.571	0.00292145	12808.9	0.221774
0.3	0	0	678.857	0.0350577	17919	0.31025
0.4	0	0	537.429	0.027754	30024.6	0.519846
0.5	0	0	622.286	0.0321362	39919.3	0.691163
0.6	0	0	1074.86	0.055508	39052.5	0.676155
0.7	0	0	396	0.0204503	41059	0.710896
0.8	1989	0.0545912	2659.29	0.137331	47883.2	0.82905
0.9	1326	0.0363941	3225.57	0.166576	57756.7	1
1	9483.14	0.26028	7596	0.392274	56968.2	0.986348
1.1	16781.4	0.460593	13381.4	0.691047	39616.1	0.685914
1.2	24847.7	0.681984	16748.9	0.864948	30444.4	0.527114
1.3	18407.9	0.505232	19364	1	23153.7	0.400884
1.4	17237	0.473096	13734.5	0.70928	16078	0.278375
1.5	36434.4	1	10143.3	0.523822	12076.9	0.209099
1.6	17932.9	0.492195	5262.86	0.271786	9493.29	0.164367
1.7	0	0	2602.71	0.13441	8394.29	0.145339
1.8	0	0	622.286	0.0321362	7773	0.134582
1.9	0	0	0	0	5582	0.0966468
2	0	0	28.286	0.00146075	5661.86	0.0980294
2.1	0	0	396	0.0204503	4735	0.0819818

## Sheet: Fig. 5
Fig. 5a. ThT fluorescence intensity (S1/R1, lowest data point substracted)
α-Syn
Time (h)	Rep 1	Rep 2	Rep 3	Rep 4		Avergae	SD	SEM
0	29.8997	2739.61	14319.1	8018.99		6276.91	6304.76	3152.38
3	44.9419	0	831.833	626.534		375.827	416.944	208.472
6	28.2619	616.083	0	0		161.086	303.624	151.812
7	398.306	1048.62	659.66	659.66		691.56	268.031	134.015
8	0	67083.6	63053.4	5193.76		33832.7	36167.7	18083.9
9	3319.96	228424	348675	21848.9		150567	166892	83445.8
10	37177.7	232869	388369	173920		208084	145480	72739.9
12	522176	305962	375415	156530		340021	151945	75972.5
24	1.04106e+06	681323	476664	1.26451e+06		865889	353621	176810
30	1.36743e+06	1.29379e+06	600833	1.70141e+06		1.24087e+06	462083	231041
48	1.34325e+06	1.4756e+06	906819	1.80826e+06		1.38348e+06	373162	186581
72	608833	1.40171e+06	1.12729e+06	1.82079e+06		1.23966e+06	508116	254058
α-Syn/Clu (1000:1)
Time (h)	Rep 1	Rep 2	Rep 3	Rep 4		Average	SD	SEM
0	0	2612.3	17189.3	2394.72		5549.09	7849.89	3924.94
10	643.174	0	0	1417.64		515.205	673.708	336.854
13	3051.66	3540.35	1007.97	0		1900	1675.59	837.794
19	21424.4	1712.26	1857.92	7973.61		8242.06	9259.99	4630
21		17593.7	2394.57	9453.41		9813.88	7605.96	4391.3
23	121321	10808	6002.58	55758.5		48472.6	53486.2	26743.1
37	271832	203340	245290	303691		256038	42476.7	21238.4
48	308320	309545	298166	341637		314417	18849.9	9424.95
56	327558	375958	379480	368562		362889	23989.8	11994.9
70	226656	235090	298216	301040		265250	39861.3	19930.7
α-Syn/Clu (100:1)
Time (h)	Rep 1	Rep 2	Rep 3	Rep 4		Average	SD	SEM
0	0	3738.8	2322.46	10118.1		4044.84	4332.26	2166.13
10	2897.73	2441.92	10361.1	0		3925.18	4475.24	2237.62
24	7182.35	588.324	214.093	2684.99		2667.44	3200.33	1600.17
30	17046.7	5275.01	1188.94	8411.1		7980.44	6728.72	3364.36
32	97069.7	4058.89	2615.51	3728.23		26868.1	46805.1	23402.6
34	57287.1	2313.77	5151.9	3152.29		16976.3	26900.2	13450.1
48	268735	241839	444188	249121		300971	96151.3	48075.7
56	465082	420186	595691	391916		425728	36896.5	21302.2
70	429513	441317	405502	405809		420535	17845	8922.52
In red data not included in the average
Fig. 5b. % cells with aggregates
α-Syn
Time (h)	Rep 1	Rep 2	Rep 3		Average	SD	SEM
0	0	0	0		0	0	0
12	0	0	0		0	0	0
24	60.4167	63.7363	60.9091		61.6873	1.79142	1.03428
36	68.1319	51.145	63.2		60.8256	8.73878	5.04534
72	78.4314	59.5745	63.8298		67.2785	9.8902	5.71011
α-Syn/Clu (1000:1)
Time (h)	Rep 1	Rep 2	Rep 3		Average	SD	SEM
0	0	0	0		0	0	0
12	0	0	0		0	0	0
24	0.961538	31.1927	32.9412		21.6985	17.98	10.3807
36	29.4118	23.1884	27.7778		26.7926	3.22652	1.86283
72	31.8182	29.3478	33.6283		31.5981	2.14872	1.24056
α-Syn/Clu (100:1)
Time (h)	Rep 1	Rep 2	Rep 3		Average	SD	SEM
0	0	0	0		0	0	0
12	0	0	0		0	0	0
24	0	0	0		0	0	0
36	0	4.16667	12.766		5.64421	6.50997	3.75854
72	0	4.34783	2.73973		2.36252	2.19832	1.2692
Fig. 5d. % cells with aggregates
- Heparin	Rep 1	Rep 2	Rep 3		Average	SD	SEM
α-Syn	1.06838	0.835655	0.571429		0.825153	0.24864	0.143552
α-Syn/Clu (1000:1)	0.668896	0.413223	0.362319		0.481479	0.164291	0.0948536
α-Syn/Clu (100:1)	0.273224	0.361664	0.240964		0.291951	0.062491	0.0360792
+ Heparin	Rep 1	Rep 2	Rep 3		Average	SD	SEM
α-Syn	0	0	0		0	0	0
α-Syn/Clu (1000:1)	0	0	0		0	0	0
α-Syn/Clu (100:1)	0	0	0		0	0	0

## Sheet: Fig. 6
Fig. 6c. % Neurons with aggregates
	Rep 1	Rep 2	Rep 3		Average	SD	SEM
TauRD	16.9065	11.4754	10.6164		12.9994	3.41074	1.96919
TauRD/Clu (1:1)	49.1453	49.569	34.8348		44.5164	8.38713	4.84231
Fig. 6d. Neuronal viability (% of control)
TauRD
Incubation time (days)	Rep 1	Rep 2	Rep 3	Rep 4	Rep 5		Average	SD	SEM
4	80.19	112.23	58.69	83.17	86.22		84.1	19.0893	8.53701
7	87.9	120.14	76.34	79.29	69.57		86.648	19.8452	8.87506
TauRD/Clu (1:1)
Incubation time (days)	Rep 1	Rep 2	Rep 3	Rep 4	Rep 5		Average	SD	SEM
4	95.6	109.31	78.4	73.99	58.36		83.132	19.7507	8.83278
7	59.68	59.55	63.22	65.19	31.27		55.782	13.911	6.22119

## Sheet: Supplementary Fig. 1
Supplementary Fig. 1b. Coomassie blue stain and immunoblotting analysis								Supplementary Fig. 1c. Absorbance 320 nm
									Rhodanese			Rhodanese/Clu			Rhodanese/BSA
								Time (seconds)	Rep 1 (Representative sample)	Rep 2	Rep 3	Rep 1 (Representative sample)	Rep 2	Rep 3	Rep 1	Rep 2 (representative sample)	Rep 3
								0	0.00044	0.00173	0.00022	7e-05	0.00025	0.00056	0.00062	0.00042	0.00115
								2	0.00114	0.00198	0.00179	0.00072	0.00041	0.0012	0.00071	0.00167	0.00181
								4	0.00227	0.00259	0.00219	0.00079	0.00037	0.00155	0.00202	0.00133	0.0026
								6	0.00321	0.00291	0.00317	0.00135	0.00098	0.00156	0.00244	0.00268	0.00303
								8	0.00352	0.00329	0.00365	0.00183	0.00226	0.00249	0.00344	0.00427	0.00381
								10	0.00428	0.00497	0.00462	0.00316	0.00207	0.00292	0.00354	0.00391	0.00523
								12	0.0043	0.00509	0.00444	0.0029	0.00205	0.0024	0.00381	0.00501	0.00549
								14	0.00559	0.00603	0.00648	0.00348	0.00232	0.00326	0.00464	0.0057	0.0069
								16	0.00526	0.00627	0.00625	0.00392	0.00277	0.00388	0.00546	0.00613	0.00685
								18	0.00589	0.00706	0.00796	0.00444	0.0031	0.00376	0.00551	0.00653	0.00756
								20	0.00615	0.00735	0.00749	0.00435	0.00278	0.00497	0.00647	0.00764	0.00776
								22	0.00669	0.0083	0.00863	0.00524	0.00363	0.00469	0.00711	0.00809	0.00841
								24	0.00728	0.00871	0.00946	0.00515	0.00342	0.00484	0.00834	0.00905	0.00932
								26	0.00804	0.009	0.01025	0.00518	0.00353	0.0056	0.00866	0.00849	0.01008
								28	0.00873	0.00963	0.01062	0.0053	0.00439	0.00507	0.00853	0.00937	0.01032
								30	0.00866	0.01031	0.01039	0.00569	0.00443	0.00585	0.00833	0.01035	0.01071
								32	0.00954	0.01076	0.01149	0.00518	0.00476	0.00563	0.00943	0.01065	0.01071
								34	0.00963	0.01215	0.01196	0.00601	0.00464	0.00565	0.00974	0.01063	0.01104
								36	0.0099	0.01152	0.01225	0.00628	0.00486	0.00651	0.00986	0.01093	0.01215
								38	0.01021	0.01217	0.01322	0.00627	0.00475	0.00652	0.01092	0.01171	0.0126
								40	0.01062	0.0129	0.01302	0.00621	0.00558	0.00639	0.01132	0.01256	0.01375
								42	0.01143	0.01353	0.01391	0.00623	0.00519	0.00705	0.01163	0.01232	0.01349
								44	0.01167	0.014	0.01445	0.00657	0.00612	0.00695	0.01183	0.0134	0.01433
								46	0.01233	0.01445	0.01535	0.00771	0.00555	0.00597	0.01257	0.01398	0.01424
								48	0.01211	0.01493	0.01595	0.00743	0.00607	0.00731	0.01244	0.01377	0.01471
								50	0.01283	0.01544	0.01637	0.00727	0.00547	0.0074	0.0137	0.01426	0.01551
								52	0.01314	0.01558	0.01654	0.00766	0.00579	0.00762	0.0136	0.01499	0.01571
								54	0.01291	0.01555	0.01762	0.00828	0.00578	0.00803	0.01404	0.01469	0.01593
								56	0.01405	0.01692	0.01727	0.00797	0.00541	0.00756	0.01404	0.01635	0.01664
								58	0.01432	0.01741	0.01785	0.00807	0.00652	0.00762	0.01446	0.016	0.01638
								60	0.01442	0.01695	0.01816	0.00831	0.00647	0.00818	0.01483	0.0164	0.01687
								62	0.01525	0.01814	0.01876	0.00868	0.00579	0.00885	0.01445	0.01706	0.01772
								64	0.01577	0.0184	0.01933	0.00881	0.00647	0.00835	0.01542	0.01735	0.01819
								66	0.01606	0.01879	0.02002	0.00852	0.00646	0.00925	0.01607	0.01697	0.01811
								68	0.01597	0.0197	0.02044	0.00845	0.00674	0.00939	0.01644	0.01787	0.01892
								70	0.01619	0.01884	0.02023	0.00881	0.00711	0.00926	0.01689	0.01782	0.01878
								72	0.01641	0.01959	0.02065	0.00844	0.00747	0.00923	0.01706	0.01796	0.01882
								74	0.01668	0.01954	0.02188	0.00865	0.00719	0.00925	0.01693	0.01881	0.01901
								76	0.01658	0.01974	0.02155	0.0088	0.00749	0.00873	0.01703	0.0188	0.02006
								78	0.01765	0.02028	0.02115	0.00963	0.00714	0.00912	0.01765	0.01874	0.01899
								80	0.01889	0.02115	0.02205	0.00878	0.0074	0.00932	0.01748	0.01965	0.02072
								82	0.01851	0.02139	0.0228	0.00915	0.0078	0.00913	0.01846	0.01965	0.02102
								84	0.01915	0.02126	0.02291	0.00957	0.00724	0.00973	0.01804	0.01986	0.02002
								86	0.019	0.02178	0.02321	0.00928	0.00737	0.01021	0.01895	0.02031	0.02137
								88	0.01801	0.02188	0.02362	0.0096	0.00765	0.00979	0.01935	0.02072	0.02149
								90	0.02014	0.02278	0.0238	0.00929	0.00751	0.01061	0.01934	0.0208	0.02174
								92	0.01937	0.02215	0.02428	0.00933	0.00799	0.01	0.01942	0.02127	0.02156
								94	0.01954	0.02315	0.02468	0.00954	0.00743	0.0105	0.01909	0.02171	0.02186
								96	0.0202	0.02363	0.02539	0.00992	0.00844	0.01054	0.02024	0.02154	0.02215
								98	0.02065	0.02374	0.02529	0.00973	0.00786	0.01004	0.02004	0.02166	0.02236
								100	0.02052	0.02395	0.02606	0.00997	0.00818	0.01029	0.0209	0.02258	0.02284
								102	0.02126	0.02415	0.02655	0.01046	0.00842	0.00959	0.02059	0.02249	0.02352
								104	0.02057	0.02408	0.0261	0.01012	0.00835	0.01045	0.02076	0.02299	0.02363
								106	0.02164	0.02511	0.02674	0.00986	0.00828	0.00976	0.02116	0.0229	0.02391
								108	0.02218	0.02463	0.02678	0.01084	0.00907	0.01033	0.0216	0.02279	0.02391
								110	0.0219	0.02512	0.027	0.0102	0.00855	0.01024	0.02208	0.02305	0.02414
								112	0.0221	0.02554	0.02734	0.01048	0.00856	0.01084	0.02199	0.02347	0.02437
								114	0.02199	0.02531	0.02772	0.01038	0.00807	0.01011	0.02264	0.02362	0.0243
								116	0.02297	0.02612	0.02732	0.01013	0.0085	0.01044	0.02226	0.02413	0.02497
								118	0.02279	0.02593	0.02767	0.01089	0.00803	0.01053	0.02326	0.02455	0.02595
								120	0.02297	0.02664	0.02772	0.01112	0.00801	0.0105	0.02342	0.02445	0.02582
								122	0.02367	0.02687	0.02881	0.01024	0.00799	0.01087	0.02289	0.02468	0.02554
								124	0.02392	0.0266	0.02848	0.01111	0.00814	0.01088	0.02351	0.02515	0.02564
								126	0.02391	0.0274	0.02913	0.00999	0.00862	0.01139	0.02304	0.02533	0.02653
								128	0.02412	0.02717	0.0291	0.01141	0.0088	0.01099	0.02474	0.02477	0.02603
								130	0.02451	0.02728	0.02968	0.01076	0.00911	0.01078	0.02352	0.02573	0.02595
								132	0.02531	0.02806	0.02992	0.01075	0.00871	0.01166	0.02407	0.02536	0.02698
								134	0.02447	0.028	0.03027	0.01173	0.00902	0.01104	0.02425	0.02544	0.02589
								136	0.02558	0.02841	0.02981	0.01064	0.00907	0.01121	0.0238	0.02542	0.02683
								138	0.02505	0.02812	0.03024	0.01096	0.00886	0.01111	0.0249	0.02576	0.02661
								140	0.02526	0.02864	0.03032	0.01115	0.00926	0.01105	0.02498	0.0255	0.0271
								142	0.0259	0.02863	0.03082	0.01091	0.00849	0.01091	0.02549	0.02642	0.02701
								144	0.02539	0.02934	0.0311	0.01161	0.00891	0.01185	0.02591	0.02679	0.02684
								146	0.02582	0.02998	0.03144	0.01137	0.00871	0.01087	0.0258	0.02667	0.02756
								148	0.02668	0.02929	0.03238	0.01172	0.00885	0.01157	0.02572	0.02596	0.02791
								150	0.02696	0.03017	0.03184	0.01172	0.00919	0.01123	0.0257	0.02758	0.028
								152	0.02675	0.03001	0.03194	0.0118	0.00922	0.01116	0.02607	0.02714	0.02794
								154	0.02657	0.02965	0.03218	0.01103	0.00938	0.01136	0.0257	0.02703	0.02806
								156	0.02647	0.03026	0.03251	0.01163	0.00894	0.01217	0.02644	0.02708	0.02799
								158	0.02686	0.03045	0.0324	0.01132	0.00905	0.01116	0.02647	0.02749	0.0285
								160	0.02716	0.03073	0.03229	0.01133	0.00882	0.01157	0.02663	0.02821	0.02916
								162	0.02765	0.03065	0.03304	0.01202	0.00846	0.0117	0.0265	0.02754	0.02851
								164	0.0277	0.03033	0.03309	0.01215	0.00873	0.01109	0.02676	0.02767	0.03
								166	0.0271	0.03091	0.03327	0.01123	0.00977	0.01159	0.02654	0.02851	0.02959
								168	0.02852	0.0309	0.03399	0.0119	0.0092	0.01192	0.02651	0.02784	0.02944
								170	0.02863	0.03114	0.03492	0.0127	0.00983	0.01142	0.02771	0.02852	0.03031
								172	0.02853	0.03135	0.03368	0.01084	0.00934	0.01181	0.02712	0.02889	0.02993
								174	0.02868	0.03217	0.03417	0.01179	0.0096	0.01197	0.02718	0.02942	0.02993
								176	0.02847	0.03177	0.03479	0.01218	0.00968	0.01188	0.02805	0.02883	0.03048
								178	0.02884	0.03242	0.03418	0.01178	0.00964	0.01123	0.02821	0.02913	0.03091
								180	0.0287	0.03221	0.03422	0.01189	0.00975	0.01136	0.02852	0.02969	0.03019
								182	0.02883	0.03235	0.03439	0.01218	0.00878	0.01191	0.02876	0.02914	0.03015
								184	0.02871	0.03305	0.03503	0.01202	0.00963	0.01179	0.02803	0.02957	0.03089
								186	0.02947	0.03285	0.03492	0.01212	0.00972	0.01199	0.02867	0.02947	0.03107
								188	0.02968	0.0327	0.03522	0.01205	0.00984	0.01206	0.0289	0.02976	0.0309
								190	0.02944	0.03319	0.03604	0.01212	0.00962	0.0118	0.02799	0.02953	0.03128
								192	0.0306	0.03277	0.03515	0.0121	0.00997	0.01156	0.02906	0.03003	0.03156
								194	0.02984	0.0338	0.03608	0.01247	0.00999	0.01242	0.02962	0.02963	0.03098
								196	0.02993	0.03331	0.03627	0.01274	0.01	0.01281	0.02897	0.03013	0.03184
								198	0.03121	0.03339	0.03633	0.01218	0.00981	0.01244	0.02882	0.03047	0.03191
								200	0.03093	0.03325	0.03635	0.01232	0.00991	0.01245	0.02921	0.03014	0.03159
								202	0.03087	0.03398	0.03751	0.0129	0.00941	0.01219	0.02968	0.03076	0.03226
								204	0.03039	0.03421	0.03695	0.01194	0.0091	0.01269	0.03003	0.03062	0.03114
								206	0.03158	0.03478	0.03713	0.0122	0.01068	0.01251	0.03023	0.03107	0.03252
								208	0.03147	0.03466	0.03703	0.01267	0.00964	0.01227	0.02972	0.03101	0.03221
								210	0.03115	0.0344	0.03699	0.01212	0.01006	0.01234	0.0301	0.03067	0.03276
								212	0.031	0.03448	0.03679	0.01201	0.0098	0.01224	0.0295	0.03145	0.03251
								214	0.03211	0.03528	0.03764	0.01244	0.01048	0.01257	0.0309	0.03101	0.03249
								216	0.03119	0.03542	0.03847	0.0128	0.01016	0.01324	0.03053	0.03123	0.03272
								218	0.03171	0.03527	0.03744	0.01276	0.00981	0.01256	0.03075	0.03184	0.03248
								220	0.03209	0.03529	0.03775	0.01285	0.01071	0.01292	0.03066	0.03238	0.03326
								222	0.03215	0.03549	0.03755	0.01256	0.00962	0.01243	0.03112	0.03189	0.0331
								224	0.03229	0.03614	0.03784	0.01175	0.00998	0.01306	0.03127	0.03214	0.03378
								226	0.03202	0.0355	0.03844	0.01282	0.01	0.01244	0.03115	0.03186	0.03313
								228	0.03205	0.03551	0.03785	0.0131	0.01008	0.01284	0.03148	0.03261	0.03377
								230	0.0321	0.03615	0.03813	0.01279	0.00949	0.01221	0.03179	0.03235	0.03408
								232	0.03308	0.03633	0.0391	0.013	0.00995	0.01367	0.03136	0.03261	0.03344
								234	0.0332	0.03623	0.03977	0.0132	0.01002	0.01255	0.03138	0.03293	0.03346
								236	0.03265	0.03617	0.039	0.0124	0.01047	0.0129	0.03134	0.03231	0.03421
								238	0.03342	0.0361	0.03899	0.01261	0.01023	0.01282	0.03261	0.03381	0.0339
								240	0.03355	0.03633	0.03885	0.01279	0.00963	0.01314	0.0321	0.03414	0.03449
								242	0.03337	0.03626	0.03975	0.01265	0.00935	0.01281	0.03187	0.03327	0.03405
								244	0.0336	0.03704	0.04002	0.01289	0.01043	0.01272	0.03253	0.0337	0.03408
								246	0.03349	0.03709	0.04041	0.0126	0.01099	0.01324	0.0318	0.03364	0.03483
								248	0.03316	0.03743	0.04033	0.01288	0.01047	0.01253	0.03268	0.03351	0.03551
								250	0.03364	0.03716	0.03986	0.01293	0.01017	0.01249	0.03249	0.03367	0.03483
								252	0.0342	0.03716	0.04041	0.01347	0.01076	0.01225	0.03247	0.03362	0.03519
								254	0.03478	0.03704	0.04065	0.01233	0.00993	0.01314	0.03317	0.03373	0.03484
								256	0.0339	0.03718	0.04034	0.01358	0.01053	0.0126	0.03231	0.03394	0.03564
								258	0.03427	0.03762	0.04142	0.01299	0.01067	0.01276	0.03232	0.03416	0.03521
								260	0.03352	0.03851	0.04101	0.01337	0.01078	0.01324	0.03266	0.03406	0.03489
								262	0.03416	0.03772	0.04025	0.01316	0.01061	0.01354	0.03241	0.03486	0.03534
								264	0.03461	0.03776	0.04064	0.01253	0.01054	0.01382	0.03295	0.03423	0.03626
								266	0.03486	0.03814	0.04085	0.01289	0.01054	0.01282	0.033	0.03374	0.03639
								268	0.03503	0.03888	0.04105	0.01339	0.01014	0.01262	0.03289	0.03493	0.03601
								270	0.03464	0.03833	0.04137	0.01328	0.01046	0.01302	0.03369	0.03479	0.03541
								272	0.03429	0.03812	0.0414	0.0134	0.01059	0.01285	0.03369	0.03452	0.0363
								274	0.03507	0.03827	0.04079	0.01318	0.01065	0.0134	0.03415	0.03425	0.03592
								276	0.03532	0.0387	0.04202	0.01329	0.01129	0.01259	0.0344	0.0349	0.03585
								278	0.03562	0.03929	0.04166	0.01332	0.01056	0.01336	0.03332	0.03527	0.03626
								280	0.03553	0.03982	0.04159	0.014	0.01028	0.01343	0.03392	0.03524	0.03596
								282	0.03498	0.0395	0.04166	0.01337	0.01057	0.01281	0.03414	0.03525	0.0362
								284	0.03597	0.03941	0.04183	0.01371	0.01065	0.01275	0.03509	0.03501	0.0367
								286	0.0357	0.03905	0.04125	0.01275	0.01123	0.0133	0.03438	0.03588	0.03635
								288	0.036	0.03918	0.04235	0.01342	0.01034	0.01391	0.03468	0.03607	0.03627
								290	0.03527	0.0388	0.04205	0.01353	0.01093	0.01307	0.03447	0.03471	0.03611
								292	0.03552	0.03927	0.04222	0.01351	0.01094	0.01331	0.03428	0.03543	0.03655
								294	0.03603	0.03977	0.04302	0.01371	0.01039	0.01345	0.03476	0.03579	0.03706
								296	0.03614	0.04005	0.04261	0.01304	0.01043	0.01304	0.03416	0.03583	0.03646
								298	0.03624	0.04032	0.04234	0.0128	0.0112	0.01405	0.03516	0.03623	0.03701
								300	0.03599	0.03921	0.04298	0.0127	0.01097	0.01347	0.03485	0.036	0.0372
								302	0.03671	0.04046	0.04354	0.01395	0.0107	0.0138	0.03536	0.03648	0.03696
								304	0.03618	0.03966	0.04297	0.01337	0.01044	0.01376	0.03536	0.03674	0.03722
								306	0.03647	0.04041	0.04352	0.01388	0.01074	0.01359	0.03531	0.03639	0.03824
								308	0.0367	0.04031	0.04278	0.01346	0.01071	0.01305	0.0348	0.03652	0.03779
								310	0.03672	0.04098	0.04342	0.01376	0.01074	0.01327	0.03488	0.03684	0.03742
								312	0.0366	0.04045	0.0433	0.01348	0.01045	0.01399	0.03584	0.03629	0.03831
								314	0.03705	0.04048	0.0435	0.01384	0.01058	0.01303	0.03507	0.03696	0.03764
								316	0.03739	0.0402	0.04365	0.01374	0.01111	0.01386	0.03583	0.03602	0.03819
								318	0.03815	0.04077	0.04399	0.01347	0.01134	0.01346	0.03623	0.03657	0.03743
								320	0.03681	0.04084	0.04393	0.01407	0.01075	0.01345	0.03552	0.03693	0.03813
								322	0.03741	0.04115	0.04395	0.01327	0.01093	0.01396	0.03615	0.03707	0.03823
								324	0.03749	0.04025	0.04365	0.01387	0.01044	0.01403	0.03581	0.03682	0.03786
								326	0.03756	0.04097	0.04415	0.01423	0.01163	0.01417	0.03601	0.03709	0.03829
								328	0.03721	0.04119	0.04454	0.01355	0.01065	0.0134	0.03627	0.03747	0.03716
								330	0.03823	0.04138	0.04476	0.01358	0.01089	0.01432	0.0364	0.03721	0.03811
								332	0.03737	0.04123	0.04433	0.01433	0.01082	0.01362	0.03574	0.03737	0.03833
								334	0.03805	0.04236	0.04483	0.01386	0.01115	0.01402	0.03601	0.03751	0.03868
								336	0.03819	0.04158	0.04548	0.01467	0.01087	0.01318	0.03621	0.03707	0.03821
								338	0.03849	0.0411	0.04453	0.01392	0.01093	0.01412	0.03599	0.03729	0.03867
								340	0.03747	0.04158	0.0451	0.01358	0.01136	0.01407	0.0372	0.03801	0.03841
								342	0.03776	0.04239	0.04553	0.01387	0.0108	0.01395	0.03718	0.03742	0.03818
								344	0.03843	0.04254	0.04484	0.01363	0.01003	0.01385	0.03716	0.0375	0.0385
								346	0.03815	0.04193	0.04519	0.01393	0.01102	0.01423	0.03719	0.03782	0.03897
								348	0.03849	0.04195	0.04557	0.01396	0.01084	0.01376	0.0369	0.03764	0.03938
								350	0.03853	0.0425	0.0454	0.01362	0.01101	0.01386	0.03733	0.03825	0.03903
								352	0.03835	0.04186	0.04602	0.01367	0.01117	0.01355	0.03756	0.03811	0.03933
								354	0.03855	0.04181	0.04504	0.01402	0.0112	0.01358	0.03722	0.03844	0.03866
								356	0.03847	0.04255	0.04591	0.01403	0.01113	0.01429	0.0373	0.03834	0.03973
								358	0.0385	0.04269	0.04545	0.01374	0.01054	0.01391	0.03707	0.03821	0.0399
								360	0.03899	0.04271	0.04555	0.01352	0.01105	0.01393	0.03693	0.03889	0.03916
								362	0.03967	0.04204	0.04579	0.01382	0.01068	0.01301	0.0374	0.03794	0.0398
								364	0.0391	0.04258	0.04619	0.01425	0.0117	0.01394	0.03766	0.03785	0.03944
								366	0.03902	0.04314	0.04646	0.01424	0.01144	0.01417	0.03713	0.03849	0.03951
								368	0.03911	0.04256	0.0463	0.01361	0.01092	0.01409	0.0374	0.03875	0.03979
								370	0.04026	0.04293	0.04677	0.01391	0.01209	0.01492	0.03766	0.03864	0.04029
								372	0.03971	0.04285	0.04662	0.01361	0.01062	0.01449	0.03782	0.0395	0.03981
								374	0.03946	0.04295	0.04658	0.01414	0.0111	0.01361	0.0374	0.03824	0.04027
								376	0.03998	0.0429	0.04674	0.01435	0.01135	0.01417	0.03745	0.03862	0.03973
								378	0.03958	0.04397	0.04595	0.0136	0.01075	0.0133	0.03784	0.03852	0.04084
								380	0.03975	0.04294	0.04671	0.01354	0.01193	0.014	0.03793	0.03912	0.04019
								382	0.03953	0.04428	0.04649	0.01438	0.01132	0.0137	0.03826	0.03878	0.04016
								384	0.03995	0.04277	0.047	0.01433	0.01126	0.01407	0.03843	0.03964	0.04052
								386	0.03978	0.04426	0.04681	0.0148	0.0113	0.01435	0.03821	0.03922	0.04004
								388	0.03979	0.04353	0.04735	0.01405	0.01072	0.01428	0.03814	0.03957	0.04058
								390	0.04003	0.0433	0.04709	0.01406	0.01134	0.01454	0.0381	0.03973	0.03989
								392	0.04006	0.04377	0.04733	0.01419	0.01098	0.01439	0.03898	0.03994	0.04029
								394	0.04035	0.04309	0.0474	0.01396	0.01115	0.01457	0.03872	0.03957	0.04063
								396	0.04082	0.04373	0.04778	0.01434	0.01123	0.01381	0.03807	0.03934	0.04037
								398	0.04083	0.0436	0.04663	0.01444	0.01117	0.01443	0.03851	0.03937	0.04092
								400	0.0403	0.04445	0.04752	0.01414	0.01102	0.01494	0.03824	0.03973	0.04091
								402	0.03989	0.04407	0.04804	0.01415	0.01146	0.01405	0.03928	0.0401	0.04049
								404	0.04051	0.0442	0.04787	0.01375	0.01175	0.01414	0.03881	0.03945	0.04061
								406	0.04087	0.0447	0.04765	0.01405	0.01181	0.01396	0.03861	0.03992	0.04148
								408	0.04023	0.04479	0.0476	0.01417	0.01145	0.01461	0.03874	0.04017	0.04086
								410	0.04089	0.04399	0.04831	0.01443	0.0111	0.01437	0.03909	0.03924	0.04063
								412	0.04095	0.04468	0.04839	0.01455	0.01128	0.0145	0.03904	0.04003	0.04169
								414	0.04076	0.0449	0.04825	0.01414	0.01157	0.01476	0.03889	0.04011	0.04069
								416	0.04118	0.04492	0.04808	0.01411	0.0116	0.01414	0.03895	0.04055	0.041
								418	0.04134	0.04495	0.04845	0.01378	0.01119	0.01465	0.03933	0.03974	0.04137
								420	0.04085	0.04499	0.04841	0.01415	0.01118	0.0139	0.03962	0.04009	0.04088
								422	0.04113	0.04472	0.04814	0.01389	0.01135	0.01418	0.03967	0.03978	0.04154
								424	0.04093	0.0448	0.04829	0.01391	0.01111	0.0142	0.0401	0.04037	0.0415
								426	0.04165	0.04543	0.04809	0.01386	0.01124	0.01463	0.03984	0.04066	0.04136
								428	0.04115	0.04487	0.04892	0.01361	0.01112	0.01407	0.03908	0.04075	0.04228
								430	0.04136	0.04577	0.04932	0.01412	0.01104	0.01468	0.03969	0.0408	0.04115
								432	0.0413	0.04532	0.04929	0.01469	0.01157	0.01425	0.04032	0.04095	0.04142
								434	0.04168	0.04538	0.04884	0.01375	0.01131	0.01462	0.03934	0.04006	0.04121
								436	0.04148	0.04534	0.04902	0.01491	0.01114	0.01446	0.04019	0.04093	0.04091
								438	0.04165	0.04511	0.0491	0.0146	0.01157	0.0145	0.04078	0.04102	0.0415
								440	0.04222	0.04611	0.04895	0.01451	0.01155	0.0144	0.04051	0.04148	0.04235
								442	0.04215	0.04584	0.04884	0.01438	0.01118	0.0149	0.04012	0.04071	0.04232
								444	0.04189	0.04585	0.04966	0.0142	0.0113	0.01437	0.03997	0.04047	0.04164
								446	0.04195	0.04536	0.04921	0.01467	0.0122	0.01498	0.04048	0.04085	0.04218
								448	0.04193	0.04577	0.04916	0.01425	0.0115	0.01423	0.04066	0.04128	0.04179
								450	0.04218	0.0458	0.04993	0.01481	0.01134	0.01441	0.04024	0.04128	0.04176
								452	0.04208	0.04564	0.04956	0.01449	0.01144	0.01475	0.04005	0.04115	0.04183
								454	0.04192	0.04518	0.04955	0.01375	0.01213	0.01439	0.04032	0.04144	0.0424
								456	0.04233	0.04598	0.04992	0.01424	0.01168	0.01428	0.04057	0.042	0.04232
								458	0.04119	0.04643	0.04917	0.01363	0.01127	0.01473	0.04065	0.04154	0.04196
								460	0.04238	0.04636	0.04976	0.01427	0.01143	0.01461	0.04083	0.04077	0.04185
								462	0.04231	0.04591	0.05022	0.01411	0.01201	0.01487	0.04076	0.04175	0.0422
								464	0.04262	0.04594	0.05038	0.01447	0.012	0.01448	0.04058	0.04139	0.0424
								466	0.04185	0.04602	0.05034	0.01425	0.01208	0.01471	0.04053	0.0408	0.04264
								468	0.04217	0.04632	0.05036	0.01324	0.01144	0.01475	0.04112	0.04186	0.04316
								470	0.04215	0.04741	0.04985	0.01409	0.01147	0.01489	0.04096	0.04146	0.04291
								472	0.04254	0.04581	0.05019	0.01421	0.01141	0.01416	0.04043	0.04182	0.04321
								474	0.04229	0.04624	0.04998	0.01407	0.01175	0.01432	0.04099	0.04184	0.04231
								476	0.04318	0.04624	0.05065	0.01406	0.01087	0.01431	0.04155	0.0421	0.04253
								478	0.04294	0.04685	0.05019	0.0147	0.0118	0.01493	0.04123	0.04276	0.04347
								480	0.04316	0.04648	0.05049	0.01415	0.01178	0.01464	0.03985	0.04188	0.04255
								482	0.04252	0.04676	0.05058	0.01461	0.01156	0.01511	0.04106	0.04243	0.0434
								484	0.04294	0.04679	0.05019	0.01431	0.0118	0.01413	0.04085	0.04248	0.04298
								486	0.04276	0.0467	0.05124	0.01438	0.01158	0.01519	0.04163	0.04292	0.04322
								488	0.04358	0.04663	0.05052	0.01446	0.01195	0.01494	0.04185	0.04212	0.04313
								490	0.0426	0.04665	0.0504	0.01526	0.01175	0.01441	0.04184	0.04237	0.04345
								492	0.04326	0.0472	0.05048	0.01442	0.01177	0.01456	0.04132	0.04228	0.04303
								494	0.04363	0.04727	0.05124	0.01476	0.01217	0.01483	0.04191	0.04254	0.0431
								496	0.04428	0.04749	0.05038	0.01452	0.01164	0.01492	0.041	0.04214	0.04331
								498	0.04329	0.04684	0.05078	0.01559	0.01163	0.01488	0.04108	0.04266	0.04329
								500	0.04354	0.04726	0.05069	0.01411	0.01159	0.01428	0.04209	0.04223	0.04345
								502	0.04334	0.04782	0.05138	0.01508	0.01122	0.0141	0.04164	0.04227	0.04416
								504	0.04389	0.04759	0.05116	0.01433	0.01199	0.01485	0.04204	0.0422	0.04339
								506	0.04433	0.04726	0.05097	0.01433	0.01295	0.01439	0.04159	0.04278	0.04308
								508	0.04437	0.04734	0.05076	0.01458	0.01198	0.01467	0.04208	0.04258	0.04404
								510	0.04355	0.04801	0.0513	0.01475	0.0117	0.01526	0.04243	0.04235	0.04422
								512	0.04346	0.04726	0.05112	0.01414	0.0113	0.01452	0.04175	0.0429	0.04321
								514	0.04435	0.04748	0.0511	0.01479	0.01112	0.01471	0.04213	0.04264	0.04333
								516	0.04351	0.04763	0.0516	0.01476	0.01209	0.01519	0.04175	0.04254	0.04329
								518	0.04437	0.04744	0.05126	0.01482	0.01211	0.01386	0.04228	0.04252	0.04375
								520	0.04453	0.04801	0.05146	0.01449	0.01211	0.01486	0.04194	0.04332	0.04342
								522	0.04405	0.04733	0.05185	0.01536	0.01205	0.01512	0.04227	0.04278	0.04365
								524	0.04406	0.04785	0.05114	0.01483	0.01168	0.01464	0.04218	0.04294	0.04347
								526	0.04421	0.04799	0.05181	0.01455	0.01149	0.01459	0.04209	0.04327	0.04406
								528	0.04378	0.04757	0.05223	0.01455	0.01211	0.01518	0.04208	0.0429	0.04443
								530	0.04423	0.04821	0.05136	0.01412	0.01207	0.0154	0.04246	0.04333	0.04452
								532	0.0444	0.04827	0.05183	0.0146	0.01163	0.01515	0.04232	0.04349	0.04451
								534	0.04447	0.04812	0.05247	0.01428	0.01184	0.01496	0.0426	0.04238	0.04377
								536	0.04412	0.04805	0.05203	0.01444	0.01268	0.01419	0.0427	0.04378	0.04415
								538	0.0445	0.04818	0.05245	0.01476	0.01178	0.01493	0.0428	0.04333	0.0439
								540	0.04416	0.04779	0.05201	0.01412	0.0121	0.01465	0.04347	0.04259	0.04461
								542	0.04384	0.04848	0.05198	0.01492	0.0118	0.01501	0.04242	0.04331	0.04471
								544	0.04421	0.0485	0.05168	0.01487	0.01192	0.01508	0.04296	0.04388	0.04425
								546	0.04391	0.04857	0.05189	0.01444	0.01253	0.0147	0.04311	0.04346	0.04447
								548	0.04455	0.04861	0.05284	0.01443	0.01246	0.01455	0.04254	0.04371	0.04414
								550	0.04567	0.04869	0.05205	0.01421	0.01182	0.01456	0.04324	0.04324	0.04369
								552	0.04519	0.0489	0.05257	0.01473	0.01167	0.01479	0.04303	0.04354	0.04421
								554	0.04445	0.04881	0.05217	0.01484	0.01168	0.01481	0.04332	0.04352	0.04473
								556	0.04476	0.04807	0.05244	0.01518	0.01102	0.01514	0.04329	0.04287	0.04489
								558	0.04493	0.04973	0.05285	0.01484	0.01208	0.01434	0.04339	0.04358	0.04435
								560	0.04478	0.04869	0.05262	0.01372	0.01193	0.01602	0.04304	0.04293	0.04461
								562	0.04511	0.04884	0.05273	0.01443	0.01227	0.01472	0.04297	0.04451	0.04474
								564	0.04526	0.04904	0.05229	0.0142	0.0126	0.01506	0.0428	0.04402	0.04452
								566	0.045	0.04931	0.05334	0.01441	0.01238	0.01469	0.0437	0.04352	0.04472
								568	0.0457	0.04911	0.05306	0.01458	0.01167	0.01535	0.0433	0.04427	0.045
								570	0.0455	0.04878	0.05323	0.01489	0.01227	0.01571	0.04284	0.04422	0.04459
								572	0.04552	0.04909	0.05328	0.01425	0.01211	0.01528	0.04388	0.04412	0.04493
								574	0.04588	0.04884	0.05333	0.01431	0.01138	0.01539	0.04303	0.04438	0.04461
								576	0.04502	0.04943	0.0535	0.01462	0.01223	0.01505	0.04343	0.04468	0.0456
								578	0.04556	0.04887	0.05313	0.01484	0.01164	0.01507	0.04364	0.04439	0.04501
								580	0.04529	0.04985	0.05285	0.01445	0.01225	0.01546	0.04336	0.04354	0.04475
								582	0.04517	0.04963	0.05298	0.01445	0.01251	0.0149	0.04388	0.04423	0.04469
								584	0.04572	0.04951	0.05428	0.0139	0.01187	0.01528	0.04381	0.04379	0.04521
								586	0.04561	0.04909	0.05314	0.01475	0.01172	0.0156	0.04353	0.04406	0.04513
								588	0.04592	0.05005	0.05319	0.01529	0.01174	0.01504	0.04401	0.04396	0.04563
								590	0.04515	0.0487	0.05378	0.01474	0.01168	0.01516	0.04361	0.0448	0.04576
								592	0.04522	0.04947	0.0538	0.01453	0.01234	0.01548	0.04323	0.04473	0.04458
								594	0.04562	0.04909	0.05431	0.01404	0.01207	0.01511	0.04403	0.04388	0.04533
								596	0.04528	0.05007	0.05295	0.01479	0.01195	0.01564	0.04402	0.04442	0.04566
								598	0.04622	0.04887	0.05375	0.01436	0.0119	0.01506	0.0443	0.04397	0.04572
								600	0.04565	0.04973	0.05411	0.01422	0.01182	0.01506	0.04417	0.04459	0.04529
								602	0.04573	0.04981	0.05348	0.01482	0.01181	0.01571	0.04379	0.04503	0.04565
								604	0.04619	0.05007	0.05339	0.01378	0.01254	0.01508	0.0442	0.04566	0.04598
								606	0.04618	0.05005	0.05342	0.01426	0.01158	0.01599	0.04402	0.04482	0.04544
								608	0.04589	0.05021	0.05336	0.01435	0.0122	0.0154	0.04384	0.04407	0.04607
								610	0.04675	0.04965	0.05386	0.01373	0.01141	0.01542	0.04411	0.04477	0.04566
								612	0.04613	0.05013	0.05443	0.01412	0.01226	0.01553	0.04449	0.04514	0.04517
								614	0.0467	0.0497	0.05484	0.01392	0.01206	0.01524	0.04421	0.04594	0.046
								616	0.04673	0.05038	0.05466	0.0142	0.01187	0.01561	0.04412	0.0451	0.04525
								618	0.04609	0.05058	0.05406	0.014	0.01205	0.01528	0.04444	0.04534	0.04638
								620	0.04623	0.05033	0.05354	0.01433	0.01148	0.01518	0.04469	0.04557	0.04612
								622	0.04633	0.0509	0.05388	0.01515	0.01182	0.0156	0.04398	0.04558	0.04656
								624	0.04661	0.05	0.05394	0.01497	0.01221	0.01586	0.04483	0.04504	0.04565
								626	0.04682	0.04993	0.05419	0.01526	0.01227	0.01575	0.04414	0.04577	0.04573
								628	0.04647	0.05041	0.05443	0.01472	0.01181	0.01505	0.04433	0.04623	0.04593
								630	0.04628	0.04994	0.05461	0.01506	0.01175	0.01583	0.04468	0.04537	0.04599
								632	0.04678	0.05046	0.05469	0.01517	0.01209	0.01552	0.04504	0.04524	0.0462
								634	0.04651	0.05067	0.05396	0.01495	0.01164	0.01568	0.04455	0.04587	0.04556
								636	0.04642	0.05061	0.05504	0.01396	0.01202	0.01523	0.04434	0.04475	0.04623
								638	0.04708	0.05055	0.05427	0.01504	0.01193	0.01513	0.04486	0.04489	0.0465
								640	0.0467	0.05082	0.0539	0.01399	0.01192	0.01508	0.04509	0.04598	0.04638
								642	0.04677	0.0508	0.05503	0.01448	0.01209	0.01515	0.04559	0.04588	0.04678
								644	0.04724	0.05115	0.05479	0.01453	0.01183	0.01484	0.04413	0.0461	0.0465
								646	0.0472	0.05087	0.05476	0.01441	0.01231	0.01578	0.0449	0.04551	0.04671
								648	0.04653	0.05078	0.0544	0.01513	0.01177	0.01529	0.04468	0.04549	0.04679
								650	0.0469	0.05071	0.05497	0.01408	0.01195	0.01571	0.04479	0.04552	0.0466
								652	0.04656	0.05088	0.05577	0.01512	0.01193	0.01544	0.04532	0.04567	0.04664
								654	0.04718	0.05043	0.0549	0.01527	0.01233	0.01495	0.04511	0.04627	0.04663
								656	0.04599	0.0516	0.05447	0.01455	0.01245	0.01597	0.04526	0.04577	0.04634
								658	0.04701	0.05114	0.05467	0.0155	0.01245	0.01527	0.04551	0.04623	0.04672
								660	0.0465	0.05104	0.05439	0.01499	0.01209	0.0152	0.04581	0.04587	0.04647
								662	0.04753	0.05138	0.05494	0.01554	0.01241	0.01481	0.04519	0.04586	0.04669
								664	0.04687	0.05149	0.05482	0.01504	0.01192	0.01537	0.04518	0.04638	0.04706
								666	0.04685	0.05134	0.05476	0.01526	0.01178	0.01548	0.04481	0.0453	0.04597
								668	0.04705	0.0506	0.055	0.01415	0.0119	0.01553	0.04512	0.04596	0.04701
								670	0.04728	0.0517	0.05541	0.01496	0.01202	0.01522	0.04528	0.04546	0.04697
								672	0.04719	0.05146	0.05535	0.01493	0.01201	0.01522	0.0455	0.0462	0.0468
								674	0.04718	0.05128	0.05556	0.01444	0.01196	0.01523	0.04542	0.04604	0.04596
								676	0.04772	0.05102	0.05489	0.01464	0.01174	0.01537	0.0455	0.04612	0.04706
								678	0.04765	0.05114	0.05546	0.01497	0.0121	0.01549	0.04563	0.04541	0.04731
								680	0.04787	0.05108	0.05558	0.01486	0.01289	0.01532	0.04559	0.04634	0.04753
								682	0.04684	0.05087	0.05506	0.01598	0.01243	0.01493	0.04551	0.04612	0.04734
								684	0.04749	0.05161	0.05539	0.01513	0.01187	0.01509	0.04593	0.04607	0.04667
								686	0.04733	0.05089	0.0555	0.01517	0.01242	0.01526	0.04579	0.04567	0.04733
								688	0.04814	0.05163	0.05546	0.01488	0.01196	0.01589	0.04553	0.04658	0.04732
								690	0.04706	0.05105	0.05608	0.01489	0.01252	0.01618	0.04597	0.04621	0.04714
								692	0.048	0.05117	0.05524	0.01512	0.01208	0.01566	0.04539	0.04618	0.04755
								694	0.0476	0.05149	0.05557	0.01497	0.01187	0.01511	0.04609	0.04591	0.04786
								696	0.04786	0.05147	0.05554	0.01509	0.01306	0.0156	0.04633	0.04669	0.04755
								698	0.04784	0.0515	0.05631	0.01509	0.01238	0.01517	0.04663	0.04598	0.04766
								700	0.04734	0.05181	0.05569	0.01466	0.01229	0.01533	0.04586	0.04616	0.04732
								702	0.0478	0.05147	0.05599	0.01447	0.01229	0.01565	0.04529	0.04633	0.04791
								704	0.04769	0.05118	0.05576	0.01463	0.01187	0.01557	0.04543	0.04646	0.04777
								706	0.04806	0.05207	0.05617	0.01453	0.01212	0.016	0.04557	0.04634	0.04719
								708	0.04814	0.05223	0.05567	0.01423	0.01222	0.01533	0.04592	0.04703	0.04785
								710	0.04783	0.05184	0.05587	0.01463	0.01276	0.01551	0.04552	0.04695	0.04838
								712	0.04813	0.05139	0.05619	0.014	0.01278	0.01524	0.04667	0.04654	0.04775
								714	0.0479	0.05163	0.05519	0.01565	0.01216	0.01584	0.04583	0.04643	0.04733
								716	0.04797	0.05133	0.05615	0.01485	0.0121	0.01544	0.04596	0.04671	0.04761
								718	0.04776	0.05145	0.05575	0.01488	0.01251	0.01534	0.04606	0.04619	0.04745
								720	0.04829	0.05204	0.05589	0.01508	0.01148	0.01512	0.04655	0.04607	0.04725
								722	0.04842	0.05233	0.05604	0.01546	0.01216	0.0157	0.04627	0.04682	0.04765
								724	0.0484	0.05212	0.05606	0.01483	0.0124	0.01559	0.04604	0.04634	0.04746
								726	0.048	0.05225	0.05594	0.01447	0.01215	0.01586	0.04593	0.0467	0.04738
								728	0.04815	0.05157	0.05584	0.01439	0.01253	0.01511	0.04647	0.04741	0.04813
								730	0.04746	0.05277	0.05646	0.01509	0.01176	0.01552	0.04656	0.04709	0.04732
								732	0.04854	0.05132	0.0564	0.01549	0.01194	0.01479	0.04612	0.04672	0.04778
								734	0.04862	0.05238	0.05624	0.01562	0.01267	0.01496	0.04545	0.04679	0.04832
								736	0.04878	0.05214	0.05594	0.01498	0.01224	0.01506	0.04647	0.04719	0.04776
								738	0.04852	0.05284	0.05658	0.01461	0.01216	0.01516	0.04663	0.04675	0.04809
								740	0.04886	0.05265	0.05608	0.01563	0.01224	0.01616	0.04611	0.04702	0.04865
								742	0.04754	0.05255	0.056	0.01517	0.01217	0.015	0.04712	0.04701	0.04837
								744	0.04884	0.05254	0.05716	0.01511	0.01257	0.01493	0.04624	0.04684	0.04824
								746	0.0484	0.05263	0.05637	0.01518	0.01191	0.01549	0.04705	0.04644	0.04835
								748	0.04802	0.05196	0.05686	0.01493	0.01221	0.01469	0.04619	0.04701	0.0476
								750	0.0489	0.05177	0.05722	0.01546	0.0126	0.01614	0.04697	0.04698	0.04776
								752	0.04907	0.05262	0.0564	0.01471	0.01221	0.01556	0.04637	0.04596	0.04811
								754	0.04846	0.0522	0.05631	0.01492	0.01275	0.01555	0.04684	0.04729	0.04793
								756	0.04867	0.05259	0.05678	0.01464	0.0118	0.01627	0.04652	0.04715	0.04812
								758	0.04878	0.05222	0.05696	0.01456	0.01236	0.01487	0.04669	0.04717	0.04753
								760	0.04866	0.05234	0.05703	0.01546	0.01226	0.01543	0.04671	0.04728	0.04799
								762	0.04877	0.05319	0.0569	0.01481	0.01309	0.01507	0.04675	0.04739	0.04881
								764	0.04913	0.05245	0.05653	0.01496	0.01215	0.01539	0.04699	0.04765	0.04908
								766	0.04911	0.05239	0.05672	0.015	0.01268	0.01475	0.0469	0.04719	0.04835
								768	0.0494	0.05227	0.05697	0.01489	0.01219	0.01576	0.04692	0.04736	0.04868
								770	0.04822	0.05178	0.05671	0.01525	0.01228	0.01555	0.0472	0.04701	0.04844
								772	0.04966	0.05207	0.05696	0.01528	0.01242	0.01538	0.04716	0.04732	0.04831
								774	0.04843	0.05286	0.05746	0.01489	0.01234	0.01566	0.04806	0.04738	0.04834
								776	0.04822	0.05282	0.05638	0.01503	0.01256	0.01509	0.04708	0.04723	0.0484
								778	0.0492	0.05266	0.05798	0.01525	0.01237	0.01591	0.04685	0.04719	0.04795
								780	0.04918	0.05297	0.05691	0.01494	0.01248	0.01614	0.04695	0.04742	0.04909
								782	0.04924	0.05251	0.05701	0.01552	0.0126	0.01546	0.04773	0.04791	0.04889
								784	0.04913	0.05303	0.0563	0.01486	0.01234	0.0156	0.04739	0.04746	0.04888
								786	0.04902	0.05298	0.05768	0.0152	0.01225	0.01532	0.0468	0.04726	0.04964
								788	0.04855	0.05245	0.057	0.01502	0.01271	0.01576	0.04788	0.04733	0.04867
								790	0.04902	0.05314	0.05785	0.01484	0.01252	0.01569	0.0476	0.04759	0.04879
								792	0.04931	0.05257	0.05716	0.01562	0.0122	0.01612	0.04684	0.04778	0.04877
								794	0.04933	0.05312	0.05738	0.01586	0.01231	0.01494	0.04759	0.04719	0.04879
								796	0.04887	0.05282	0.05727	0.01603	0.0119	0.0156	0.04788	0.04786	0.04865
								798	0.04907	0.05283	0.05761	0.01539	0.0131	0.01574	0.04705	0.04738	0.04923
								800	0.04995	0.05256	0.05725	0.01517	0.01255	0.01524	0.04796	0.04858	0.04883
								802	0.04917	0.05371	0.05773	0.01517	0.01211	0.01578	0.04773	0.04833	0.04838
								804	0.04974	0.0523	0.05728	0.01615	0.01215	0.01562	0.04691	0.0472	0.04914
								806	0.0507	0.05346	0.05758	0.01529	0.0126	0.01568	0.04733	0.04768	0.04962
								808	0.04933	0.05339	0.05718	0.01437	0.01224	0.01582	0.04737	0.04756	0.04862
								810	0.04904	0.05295	0.05801	0.01424	0.01252	0.01611	0.04813	0.04804	0.049
								812	0.04998	0.05267	0.05735	0.01527	0.01184	0.01588	0.04748	0.04768	0.04902
								814	0.04934	0.05289	0.05727	0.0152	0.01252	0.01537	0.0477	0.04787	0.04927
								816	0.04892	0.05334	0.0572	0.01519	0.01274	0.01535	0.04753	0.04813	0.04944
								818	0.04916	0.05267	0.05748	0.01487	0.01183	0.01545	0.04785	0.04783	0.0492
								820	0.04979	0.05309	0.05791	0.0147	0.0122	0.01564	0.04719	0.04801	0.04887
								822	0.04995	0.05302	0.05788	0.01537	0.0125	0.01624	0.04816	0.04794	0.04978
								824	0.04949	0.05361	0.05805	0.01518	0.01191	0.01545	0.04811	0.04766	0.0491
								826	0.04963	0.05292	0.05692	0.01551	0.01138	0.01604	0.0482	0.04765	0.0495
								828	0.04986	0.05322	0.05711	0.0146	0.01141	0.01604	0.04789	0.04759	0.049
								830	0.04979	0.05286	0.05732	0.01546	0.01215	0.01549	0.04745	0.04813	0.04929
								832	0.05004	0.0536	0.05706	0.01543	0.01231	0.01535	0.04756	0.04738	0.04906
								834	0.04983	0.05366	0.05793	0.01529	0.01206	0.0153	0.04852	0.04825	0.04935
								836	0.04968	0.0533	0.05835	0.01509	0.0127	0.01596	0.04773	0.04844	0.04968
								838	0.04932	0.05332	0.05815	0.01573	0.01211	0.0159	0.04839	0.04784	0.05005
								840	0.05033	0.05341	0.05735	0.01537	0.0128	0.01529	0.04821	0.04761	0.04954
								842	0.05081	0.05341	0.05759	0.01563	0.01247	0.01599	0.04749	0.04782	0.04977
								844	0.04967	0.0524	0.05782	0.01522	0.01188	0.01623	0.04862	0.04764	0.04918
								846	0.04947	0.05348	0.05788	0.01518	0.01266	0.01665	0.04833	0.04751	0.05031
								848	0.05011	0.05339	0.05792	0.0148	0.01265	0.01536	0.04818	0.04768	0.04986
								850	0.04965	0.0536	0.05839	0.01509	0.01236	0.01506	0.04829	0.04842	0.05023
								852	0.05013	0.0538	0.05808	0.01564	0.01197	0.01595	0.04815	0.04713	0.04971
								854	0.05066	0.0536	0.05819	0.01531	0.01251	0.01552	0.04841	0.04814	0.04956
								856	0.05052	0.0538	0.05734	0.01533	0.01255	0.01577	0.04834	0.04802	0.0493
								858	0.04983	0.05379	0.058	0.01556	0.01215	0.01585	0.04834	0.04846	0.05015
								860	0.05003	0.05344	0.05773	0.01543	0.01175	0.01566	0.04827	0.04771	0.05049
								862	0.05066	0.05401	0.05844	0.01579	0.01233	0.01586	0.04792	0.04835	0.04989
								864	0.05044	0.05394	0.0583	0.01551	0.01194	0.016	0.04863	0.04833	0.04987
								866	0.04995	0.05358	0.0588	0.01559	0.01207	0.01575	0.04908	0.04822	0.04957
								868	0.05001	0.05351	0.05771	0.01513	0.01267	0.0154	0.04886	0.04783	0.04928
								870	0.04971	0.05358	0.05883	0.01474	0.01319	0.01534	0.04969	0.04859	0.04975
								872	0.05034	0.05391	0.05826	0.01559	0.0121	0.01552	0.04915	0.04836	0.04994
								874	0.05008	0.05404	0.05824	0.01518	0.01237	0.01567	0.04859	0.04865	0.04994
								876	0.04992	0.0543	0.05794	0.01481	0.01215	0.01541	0.04858	0.04903	0.0499
								878	0.05042	0.0541	0.05825	0.01511	0.01268	0.01569	0.04912	0.04822	0.05061
								880	0.05076	0.05428	0.05913	0.01547	0.01268	0.01572	0.04835	0.04809	0.04968
								882	0.05025	0.0541	0.05777	0.01563	0.01281	0.01549	0.04895	0.04878	0.05013
								884	0.05007	0.05448	0.05892	0.01468	0.0127	0.01583	0.04904	0.04827	0.04957
								886	0.05081	0.05425	0.05814	0.01532	0.01224	0.01551	0.0487	0.04872	0.05131
								888	0.0508	0.05339	0.05882	0.01529	0.01233	0.01552	0.0489	0.04912	0.05057
								890	0.05029	0.05378	0.05814	0.01586	0.01216	0.01558	0.04858	0.04877	0.05007
								892	0.04995	0.05404	0.05852	0.01564	0.01274	0.01519	0.04901	0.04792	0.04982
								894	0.05044	0.05412	0.05851	0.01511	0.01188	0.01547	0.04867	0.04925	0.05035
								896	0.0502	0.05414	0.05768	0.0159	0.01269	0.01526	0.04878	0.04862	0.04972
								898	0.05039	0.05437	0.05801	0.01508	0.01249	0.0161	0.04848	0.04793	0.05069
								900	0.05076	0.05376	0.05883	0.01553	0.01243	0.01513	0.04835	0.04862	0.05062
								902	0.05069	0.05364	0.05808	0.01452	0.01235	0.01581	0.04912	0.04877	0.05116
								904	0.05056	0.05418	0.05832	0.01551	0.01235	0.0158	0.04907	0.04856	0.05059
								906	0.05091	0.05445	0.05867	0.01567	0.01253	0.01556	0.049	0.04854	0.05055
								908	0.05126	0.05366	0.05804	0.01543	0.01288	0.01585	0.04913	0.04864	0.05046
								910	0.05096	0.05442	0.05876	0.01489	0.01195	0.0156	0.04832	0.04868	0.05072
								912	0.05048	0.05408	0.05876	0.01508	0.01276	0.01567	0.04841	0.04937	0.04987
								914	0.0499	0.05376	0.05926	0.01544	0.01153	0.01541	0.04943	0.04925	0.05043
								916	0.05108	0.05391	0.05866	0.01559	0.01221	0.01577	0.049	0.04861	0.05091
								918	0.05088	0.05368	0.05882	0.01498	0.01287	0.01555	0.04922	0.04876	0.04986
								920	0.05152	0.05477	0.05821	0.01539	0.01254	0.01577	0.0495	0.04862	0.05053
								922	0.05124	0.05389	0.05937	0.01576	0.01249	0.01566	0.04904	0.04855	0.05058
								924	0.05113	0.05417	0.05896	0.01571	0.01262	0.0162	0.04983	0.0487	0.05056
								926	0.05109	0.0545	0.0595	0.01514	0.01218	0.01592	0.0493	0.04972	0.05025
								928	0.0507	0.05452	0.05845	0.01575	0.01208	0.01598	0.04998	0.04888	0.05137
								930	0.051	0.05427	0.05828	0.01605	0.01274	0.01581	0.04935	0.04883	0.05139
								932	0.05154	0.05417	0.05898	0.01583	0.01232	0.0156	0.0497	0.04903	0.05129
								934	0.05081	0.05473	0.05922	0.01565	0.01253	0.01652	0.04917	0.04887	0.05063
								936	0.05148	0.0545	0.05812	0.01495	0.01297	0.0163	0.04955	0.0487	0.05096
								938	0.05079	0.0544	0.0586	0.01542	0.01238	0.01599	0.04967	0.04861	0.05018
								940	0.05077	0.05446	0.05917	0.01575	0.01235	0.01645	0.04901	0.04868	0.05059
								942	0.05106	0.05446	0.05856	0.01563	0.01263	0.01596	0.04987	0.04918	0.051
								944	0.05137	0.05423	0.05978	0.01589	0.01308	0.01577	0.04968	0.0489	0.0504
								946	0.05145	0.05456	0.05832	0.01533	0.01298	0.01585	0.04955	0.04955	0.05038
								948	0.05165	0.05439	0.05873	0.01595	0.01255	0.01633	0.0498	0.04965	0.05058
								950	0.05116	0.05488	0.05919	0.01499	0.01283	0.01648	0.04885	0.04985	0.0507
								952	0.0512	0.05479	0.05795	0.01577	0.01159	0.01595	0.04954	0.04892	0.05137
								954	0.05182	0.0552	0.05899	0.01486	0.01199	0.01665	0.04979	0.04926	0.05045
								956	0.05188	0.05382	0.05929	0.0154	0.01267	0.01631	0.04981	0.05027	0.0513
								958	0.05138	0.05517	0.05952	0.01547	0.01237	0.01538	0.04966	0.04925	0.05039
								960	0.05189	0.05519	0.05921	0.01592	0.012	0.01615	0.04978	0.04955	0.05078
								962	0.05152	0.0556	0.05974	0.01566	0.0125	0.01647	0.04938	0.04964	0.05065
								964	0.05171	0.0549	0.05939	0.01529	0.01231	0.01582	0.04974	0.04936	0.05116
								966	0.05164	0.05403	0.05949	0.01603	0.01222	0.01617	0.05047	0.04941	0.05092
								968	0.05153	0.05487	0.05917	0.01529	0.01251	0.01619	0.05031	0.05019	0.05074
								970	0.05158	0.05478	0.05942	0.01536	0.01223	0.01653	0.05005	0.04947	0.05156
								972	0.05193	0.05434	0.05977	0.0163	0.01242	0.01674	0.04983	0.04918	0.05096
								974	0.05153	0.05499	0.05938	0.01611	0.01268	0.01569	0.05019	0.04914	0.05128
								976	0.05138	0.055	0.05957	0.0156	0.01241	0.01619	0.04956	0.05033	0.05157
								978	0.05147	0.05478	0.05921	0.01559	0.01203	0.01608	0.04965	0.05008	0.05204
								980	0.05157	0.05486	0.05938	0.01571	0.01263	0.01578	0.04982	0.05014	0.05166
								982	0.05188	0.0552	0.05986	0.01566	0.01213	0.01621	0.0496	0.04987	0.05102
								984	0.05151	0.0542	0.05846	0.01569	0.01222	0.01709	0.04978	0.04982	0.05107
								986	0.0513	0.05532	0.0595	0.01502	0.01176	0.01635	0.05003	0.04971	0.05103
								988	0.05154	0.05417	0.05999	0.01589	0.01167	0.01569	0.05029	0.04946	0.05115
								990	0.05179	0.05499	0.05976	0.01535	0.01318	0.01612	0.05037	0.04923	0.05124
								992	0.05164	0.05495	0.05979	0.01582	0.01273	0.01536	0.05065	0.04908	0.0514
								994	0.05207	0.05447	0.05975	0.01621	0.01221	0.01667	0.05076	0.04962	0.05131
								996	0.05122	0.05544	0.06007	0.01562	0.0124	0.01622	0.05044	0.05041	0.05124
								998	0.05199	0.05614	0.05989	0.01599	0.01313	0.01616	0.0505	0.05038	0.05158
								1000	0.05189	0.05586	0.05947	0.0153	0.01252	0.01632	0.05034	0.04975	0.05193
								1002	0.05242	0.05481	0.05883	0.01624	0.01239	0.01627	0.0504	0.05062	0.05107
								1004	0.05172	0.05554	0.0593	0.01524	0.01208	0.01591	0.0498	0.05047	0.05178
								1006	0.0524	0.05543	0.05963	0.01553	0.0124	0.01632	0.05001	0.05041	0.05091
								1008	0.05147	0.05533	0.05998	0.0158	0.01246	0.01627	0.05055	0.04997	0.0514
								1010	0.05259	0.05471	0.05942	0.01575	0.01261	0.01557	0.05023	0.05022	0.05137
								1012	0.05172	0.05495	0.05969	0.01604	0.01251	0.01571	0.04985	0.05063	0.05102
								1014	0.05259	0.05593	0.05988	0.01563	0.01186	0.01628	0.05036	0.04951	0.05175
								1016	0.05193	0.05546	0.06076	0.01591	0.01258	0.01614	0.05054	0.04946	0.05179
								1018	0.05208	0.0561	0.06056	0.01553	0.01255	0.01666	0.05048	0.05011	0.05136
								1020	0.05194	0.05555	0.06049	0.01593	0.01188	0.01613	0.04961	0.0505	0.05118
								1022	0.05248	0.05547	0.06037	0.01569	0.0122	0.01598	0.05063	0.04984	0.05164
								1024	0.05256	0.0551	0.0605	0.01577	0.01252	0.01599	0.05054	0.0507	0.05202
								1026	0.05247	0.05512	0.06014	0.01499	0.01201	0.01609	0.05097	0.05025	0.05163
								1028	0.05262	0.05518	0.06088	0.01552	0.01241	0.01687	0.05085	0.05051	0.05178
								1030	0.0516	0.05566	0.05995	0.01546	0.01264	0.0164	0.05096	0.05027	0.05205
								1032	0.05223	0.05568	0.05991	0.01606	0.0123	0.01639	0.05024	0.05061	0.0519
								1034	0.05242	0.05621	0.05991	0.01624	0.01199	0.01642	0.05022	0.05117	0.05198
								1036	0.05191	0.05512	0.06045	0.01575	0.01191	0.01638	0.05044	0.05091	0.05123
								1038	0.05255	0.05598	0.05996	0.01562	0.01233	0.0157	0.05079	0.05093	0.05195
								1040	0.05289	0.05616	0.06021	0.01608	0.01241	0.01575	0.05109	0.05062	0.05212
								1042	0.05222	0.05512	0.05964	0.01582	0.01297	0.01688	0.05118	0.05079	0.05209
								1044	0.05237	0.05534	0.06011	0.01565	0.01197	0.01624	0.0509	0.05076	0.0516
								1046	0.05302	0.05533	0.05983	0.01596	0.01241	0.01655	0.05075	0.05092	0.05268
								1048	0.05129	0.05508	0.06051	0.01645	0.01305	0.01608	0.0507	0.05113	0.05196
								1050	0.05197	0.05639	0.05986	0.0163	0.01267	0.01607	0.05018	0.05111	0.05184
								1052	0.05226	0.05545	0.0599	0.01529	0.01263	0.01676	0.05128	0.05119	0.05188
								1054	0.05228	0.05659	0.06039	0.01541	0.01305	0.01615	0.05094	0.0506	0.05122
								1056	0.05234	0.05604	0.06076	0.01565	0.01275	0.01618	0.05048	0.05132	0.0523
								1058	0.05266	0.05585	0.06003	0.01597	0.01265	0.01646	0.05091	0.05108	0.05199
								1060	0.05203	0.05594	0.06038	0.01499	0.01292	0.01627	0.05097	0.05071	0.05259
								1062	0.05273	0.05589	0.06008	0.01581	0.01267	0.01592	0.05115	0.05056	0.0513
								1064	0.05315	0.05602	0.06003	0.01614	0.01251	0.01571	0.05064	0.05095	0.05201
								1066	0.05305	0.05587	0.0604	0.01588	0.01288	0.01538	0.05126	0.05048	0.05221
								1068	0.05202	0.05594	0.06077	0.01604	0.01184	0.01595	0.05143	0.05077	0.05219
								1070	0.0521	0.0559	0.05997	0.01555	0.01297	0.0167	0.05072	0.05072	0.05197
								1072	0.0527	0.05534	0.06047	0.01573	0.01193	0.01602	0.05073	0.05098	0.05201
								1074	0.05255	0.05676	0.06072	0.0154	0.01251	0.01637	0.05107	0.05113	0.05196
								1076	0.0527	0.05613	0.06058	0.01561	0.01243	0.0166	0.05108	0.05104	0.05265
								1078	0.05223	0.05685	0.0605	0.01564	0.01168	0.0161	0.05131	0.05052	0.05228
								1080	0.05225	0.05605	0.06013	0.0157	0.01217	0.01566	0.05149	0.05074	0.05275
								1082	0.0523	0.05622	0.06057	0.01523	0.01254	0.01544	0.05163	0.05116	0.05212
								1084	0.05269	0.0569	0.06031	0.01557	0.01275	0.01541	0.05116	0.05103	0.05198
								1086	0.05251	0.05652	0.05981	0.01527	0.01245	0.01508	0.0517	0.05151	0.05208
								1088	0.05241	0.05566	0.05979	0.01607	0.01238	0.01544	0.05118	0.05108	0.05246
								1090	0.05245	0.05613	0.06062	0.01582	0.01202	0.01605	0.05132	0.05177	0.05251
								1092	0.05303	0.05622	0.0606	0.01521	0.01218	0.01608	0.05207	0.05153	0.05243
								1094	0.05229	0.05617	0.06012	0.01546	0.01244	0.01636	0.05092	0.05161	0.05204
								1096	0.05292	0.05711	0.06046	0.01637	0.01282	0.01608	0.05137	0.0521	0.05242
								1098	0.05288	0.05677	0.06037	0.01548	0.0126	0.01589	0.05148	0.05111	0.05196
								1100	0.05308	0.05582	0.0607	0.01551	0.01253	0.01592	0.05093	0.051	0.05216
								1102	0.05307	0.05588	0.06096	0.01485	0.01233	0.01573	0.05131	0.05107	0.05228
								1104	0.05271	0.05674	0.06155	0.0155	0.0121	0.0165	0.05187	0.05148	0.05247
								1106	0.05258	0.05628	0.0609	0.01565	0.01221	0.01595	0.05166	0.05224	0.05223
								1108	0.05215	0.05603	0.0605	0.01589	0.01223	0.01582	0.05136	0.05215	0.05286
								1110	0.05279	0.0566	0.06093	0.01565	0.01274	0.01647	0.05174	0.05149	0.05227
								1112	0.05295	0.05611	0.06129	0.01525	0.0122	0.01631	0.05152	0.05175	0.0525
								1114	0.05231	0.05643	0.06089	0.01536	0.01274	0.01626	0.0521	0.05219	0.05262
								1116	0.05235	0.05656	0.06095	0.01559	0.01211	0.01648	0.0514	0.05162	0.0524
								1118	0.05327	0.05661	0.06035	0.01533	0.01301	0.01603	0.05162	0.05123	0.05258
								1120	0.05314	0.05627	0.06089	0.01593	0.01222	0.01567	0.05129	0.05202	0.05249
								1122	0.05303	0.05624	0.0609	0.01607	0.01255	0.01583	0.05102	0.05188	0.05253
								1124	0.05274	0.05599	0.06091	0.01537	0.01243	0.01548	0.05145	0.0521	0.05352
								1126	0.05297	0.05657	0.06156	0.01586	0.01308	0.01628	0.05166	0.05181	0.05241
								1128	0.05352	0.05651	0.06113	0.01669	0.01203	0.01578	0.05133	0.05216	0.05293
								1130	0.05322	0.05651	0.06122	0.01576	0.01206	0.01598	0.05169	0.05149	0.0535
								1132	0.05247	0.05712	0.06068	0.01548	0.01253	0.01621	0.05215	0.05213	0.05219
								1134	0.05316	0.0563	0.06076	0.01582	0.01299	0.01613	0.05214	0.05168	0.05272
								1136	0.0525	0.05717	0.06087	0.01556	0.01256	0.01585	0.05141	0.05172	0.05287
								1138	0.05301	0.05669	0.06201	0.01529	0.01297	0.01603	0.05211	0.05207	0.05274
								1140	0.05261	0.05677	0.06164	0.01593	0.01205	0.01631	0.05215	0.05209	0.05259
								1142	0.05249	0.0565	0.06106	0.01629	0.01266	0.01657	0.05208	0.05222	0.05268
								1144	0.05266	0.05659	0.06168	0.0157	0.01217	0.01575	0.05163	0.05152	0.05239
								1146	0.05301	0.05683	0.06156	0.01625	0.0125	0.0168	0.05192	0.05226	0.05324
								1148	0.05283	0.05648	0.06043	0.01573	0.01202	0.01571	0.05205	0.05222	0.05292
								1150	0.0533	0.05662	0.06139	0.01595	0.01317	0.0155	0.05212	0.05279	0.05317
								1152	0.0526	0.05715	0.06156	0.01507	0.01227	0.01618	0.05154	0.05243	0.05283
								1154	0.0531	0.05719	0.06081	0.01525	0.01208	0.01593	0.05173	0.05238	0.05242
								1156	0.05326	0.05729	0.06164	0.01596	0.01295	0.01572	0.05182	0.05272	0.05285
								1158	0.05296	0.05674	0.06161	0.01495	0.01215	0.0162	0.05219	0.05228	0.05334
								1160	0.05301	0.05679	0.06124	0.01622	0.01266	0.01642	0.05149	0.05236	0.05292
								1162	0.05316	0.05639	0.0617	0.01614	0.01256	0.01592	0.05182	0.05226	0.05252
								1164	0.05325	0.05741	0.06219	0.01561	0.01236	0.01544	0.05239	0.05239	0.05283
								1166	0.05261	0.0565	0.06167	0.0156	0.01236	0.01585	0.05202	0.05206	0.05326
								1168	0.05282	0.05634	0.06114	0.01601	0.01223	0.01586	0.05181	0.05216	0.05365
								1170	0.05286	0.05682	0.06148	0.01645	0.01224	0.01695	0.05202	0.05267	0.05346
								1172	0.052	0.05711	0.06126	0.01531	0.0125	0.01594	0.05174	0.05291	0.0526
								1174	0.05274	0.05643	0.06138	0.01597	0.01241	0.01613	0.05214	0.05263	0.05278
								1176	0.05279	0.05786	0.06102	0.01609	0.01292	0.01638	0.05255	0.05229	0.05312
								1178	0.05305	0.05649	0.06166	0.01593	0.01301	0.01628	0.05172	0.05238	0.05314
								1180	0.05276	0.05727	0.06158	0.01641	0.01171	0.01576	0.05254	0.05249	0.05319
								1182	0.05333	0.05711	0.06186	0.01607	0.01297	0.01641	0.0523	0.05279	0.05217
								1184	0.053	0.05708	0.06193	0.01525	0.01289	0.01553	0.05194	0.05256	0.05268
								1186	0.05325	0.05739	0.06226	0.01565	0.01221	0.01613	0.05174	0.05219	0.0532
								1188	0.05325	0.05727	0.06215	0.01594	0.01313	0.01597	0.05229	0.05236	0.05332
								1190	0.05355	0.05723	0.06176	0.0161	0.01282	0.01556	0.05275	0.05265	0.05338
								1192	0.05404	0.05734	0.06203	0.01642	0.01318	0.01638	0.05204	0.05228	0.05354
								1194	0.05324	0.05703	0.06203	0.01534	0.01273	0.01571	0.05228	0.05273	0.05366
								1196	0.05314	0.05688	0.06141	0.01544	0.01248	0.01639	0.05259	0.05268	0.05309
								1198	0.05361	0.0576	0.06154	0.01551	0.01332	0.01669	0.052	0.05218	0.05305
								1200	0.05296	0.05706	0.06198	0.01551	0.01226	0.01599	0.05214	0.05251	0.05289

[truncated: 11 more sheets: Supplementary Fig. 2, Supplementary Fig. 3, Supplementary Fig. 4, Supplementary Fig. 5, Supplementary Fig. 6, Supplementary Fig. 7a, b, Supplementary Fig. 7c, Supplementary Fig. 7d, Supplementary Fig. 7e, Supplementary Fig. 8, Supplementary Fig. 9]
